# Supplementary material for: 3-Nitro­phenyl pyrimidin-2-yl ether
Source: Acta Crystallogr Sect E Struct Rep Online. 2009 Mar 6;65(Pt 4):o704. doi: 10.1107/S1600536809007697 (PMC2968901; doi:10.1107/S1600536809007697)
Supplement: Supplementary file 2 [file e-65-0o704-Isup2.hkl]

# 
# h,k,l, Fc-squared, Fo-squared, sigma(Fo-squared) and status flag 
# 
data_I
_shelx_title '  Pbcn' 
_shelx_refln_list_code          4 
_shelx_F_calc_maximum      375.77 
_exptl_crystal_F_000       896.00 
_reflns_d_resolution_high  0.7696 
 
loop_ 
 _symmetry_equiv_pos_as_xyz 
 'x, y, z' 
 '-x+1/2, -y+1/2, z+1/2' 
 '-x, y, -z+1/2' 
 'x+1/2, -y+1/2, -z' 
 '-x, -y, -z' 
 'x-1/2, y-1/2, -z-1/2' 
 'x, -y, z-1/2' 
 '-x-1/2, y-1/2, z' 
 
_cell_length_a    18.1360 
_cell_length_b     7.3355 
_cell_length_c    14.5986 
_cell_angle_alpha  90.000 
_cell_angle_beta   90.000 
_cell_angle_gamma  90.000 
 
_shelx_F_squared_multiplier     1.000 
 
loop_ 
 _refln_index_h 
 _refln_index_k 
 _refln_index_l 
 _refln_F_squared_calc 
 _refln_F_squared_meas 
 _refln_F_squared_sigma 
 _refln_observed_status 
   2   0   0      561.04      527.87      8.11 o 
   4   0   0    11981.26    10474.95    159.11 o 
   6   0   0     2512.45     2392.77     35.01 o 
   8   0   0      146.86       67.64     13.30 o 
  10   0   0     3114.78     3182.73     66.22 o 
  12   0   0      243.72      346.37     15.27 o 
  14   0   0       36.23       62.33      8.10 o 
  16   0   0      241.76      215.28     14.68 o 
  18   0   0      285.57      307.61     18.75 o 
  20   0   0       13.16        1.77      6.11 o 
  22   0   0      372.11      459.90     18.07 o 
   1   1   0     3513.64     3605.93     38.72 o 
   3   1   0     9203.95     8803.79     77.18 o 
   5   1   0      432.54      355.14      5.77 o 
   7   1   0      834.50      800.94     10.04 o 
   9   1   0      315.59      319.80      6.13 o 
  11   1   0     1899.06     1909.26     22.90 o 
  13   1   0     2201.86     2182.74     25.65 o 
  15   1   0     3861.57     3745.61     40.55 o 
  17   1   0      516.22      538.46     13.61 o 
  19   1   0      126.54      119.78      7.42 o 
  21   1   0       20.19       16.12      6.64 o 
  23   1   0       13.37       19.86      7.87 o 
   0   2   0    26035.89    24961.16    247.31 o 
   2   2   0    43107.85    39322.56   1019.03 o 
   4   2   0     2737.49     2621.89     25.47 o 
   6   2   0     2345.97     2635.41     55.40 o 
   8   2   0      621.33      713.56      9.75 o 
  10   2   0      409.31      409.58      6.40 o 
  12   2   0      266.62      275.22      5.58 o 
  14   2   0      459.44      458.21     11.61 o 
  16   2   0      192.31      186.01      6.71 o 
  18   2   0      221.18      200.69      8.96 o 
  20   2   0        4.87       -1.56      3.96 o 
  22   2   0        2.03       -3.57      4.43 o 
   1   3   0     4546.48     4821.33     39.85 o 
   3   3   0     2251.84     2273.12     26.55 o 
   5   3   0     5408.72     5643.23     52.48 o 
   7   3   0       35.24       40.22      3.22 o 
   9   3   0     1557.41     1766.67     24.46 o 
  11   3   0      120.47      113.97      5.79 o 
  13   3   0      359.71      321.55      9.77 o 
  15   3   0        7.05        6.57      3.87 o 
  17   3   0      552.11      476.82     14.39 o 
  19   3   0        1.07       -4.77      3.44 o 
  21   3   0       71.31       72.65      7.18 o 
   0   4   0     5503.42     5565.08     73.23 o 
   2   4   0      157.03      114.68      5.28 o 
   4   4   0     4640.82     4806.25     45.96 o 
   6   4   0        8.64        7.22      1.15 o 
   8   4   0      273.58      314.52      6.89 o 
  10   4   0        7.55       10.35      2.83 o 
  12   4   0      124.03      104.42      6.18 o 
  14   4   0      146.87      154.58      7.83 o 
  16   4   0      298.40      303.75     10.93 o 
  18   4   0      321.28      310.38     11.77 o 
  20   4   0      160.86      147.51      9.36 o 
   1   5   0      224.24      234.83      6.28 o 
   3   5   0      155.84      167.14      4.40 o 
   5   5   0     3362.51     3469.04     36.96 o 
   7   5   0     2553.77     2715.64     30.30 o 
   9   5   0      731.53      701.44     15.09 o 
  11   5   0     2325.13     2354.14     34.21 o 
  13   5   0      274.35      243.06      9.58 o 
  15   5   0      268.27      231.97      9.84 o 
  17   5   0       10.25       11.16      4.14 o 
  19   5   0      161.06      138.76      9.07 o 
   0   6   0      162.99      126.95      6.87 o 
   2   6   0      927.04      913.95     16.66 o 
   4   6   0     3271.51     3339.12     41.09 o 
   6   6   0      706.31      674.40     13.00 o 
   8   6   0       70.84       82.96      6.05 o 
  10   6   0        1.12       -1.07      2.77 o 
  12   6   0      142.24      117.76      7.51 o 
  14   6   0      147.25      153.08     10.33 o 
  16   6   0        7.13       13.95      4.56 o 
  18   6   0      167.77      184.30     10.65 o 
   1   7   0       24.27       21.83      5.02 o 
   3   7   0      254.30      255.03      9.17 o 
   5   7   0      253.83      262.37      9.68 o 
   7   7   0        0.02        0.28      2.70 o 
   9   7   0      149.92      152.91     10.59 o 
  11   7   0        0.01        0.17      2.84 o 
  13   7   0        2.99        1.40      3.63 o 
  15   7   0        8.26        9.04      4.40 o 
   0   8   0      100.27       94.35     12.06 o 
   2   8   0       94.67       96.86     11.01 o 
   4   8   0       69.60       80.93     11.76 o 
   6   8   0      228.18      206.78     12.32 o 
   8   8   0       92.67       87.69      7.96 o 
  10   8   0        3.58        2.02      3.42 o 
  12   8   0       27.44       39.63      5.40 o 
   1   9   0        3.30        2.12      4.80 o 
   3   9   0      458.94      475.67     18.81 o 
   5   9   0       25.86       19.36      6.23 o 
   7   9   0       39.00       50.96      8.27 o 
   1   1   1      370.09      381.42      3.11 o 
   2   1   1       92.94       95.37      1.37 o 
   3   1   1    24962.82    22758.10    242.37 o 
   4   1   1      751.53      711.17      5.97 o 
   5   1   1     2210.07     2246.93     15.53 o 
   6   1   1      924.53      988.51      9.36 o 
   7   1   1     1986.22     2093.94     14.46 o 
   8   1   1      471.67      485.81      5.16 o 
   9   1   1     1041.12     1179.12      9.18 o 
  10   1   1     1678.67     1827.16     13.11 o 
  11   1   1      173.30      197.71      3.57 o 
  12   1   1      988.46      990.60      9.37 o 
  13   1   1      469.61      459.63      6.48 o 
  14   1   1       57.38       55.12      2.47 o 
  15   1   1        2.21        2.21      1.56 o 
  16   1   1     2631.10     2676.20     26.22 o 
  17   1   1        0.55        3.85      2.08 o 
  18   1   1       46.91       48.96      3.74 o 
  19   1   1      122.29      122.73      5.26 o 
  20   1   1      109.88      104.86      5.21 o 
  21   1   1       18.06       32.55      4.77 o 
  22   1   1      119.23      136.26      9.91 o 
  23   1   1      137.48      164.29      8.73 o 
   0   2   1    21337.68    20864.02    160.23 o 
   1   2   1     4268.24     4152.01     25.23 o 
   2   2   1     1420.74     1445.79     11.45 o 
   3   2   1      146.00      105.10      2.52 o 
   4   2   1     5031.19     4843.82     36.21 o 
   5   2   1      158.15      176.57      2.97 o 
   6   2   1     1256.95     1270.53      9.40 o 
   7   2   1      329.53      328.11      3.63 o 
   8   2   1       75.18       58.24      1.57 o 
   9   2   1      301.83      298.11      4.31 o 
  10   2   1        3.99        4.73      1.09 o 
  11   2   1      178.83      193.41      3.77 o 
  12   2   1       28.64       38.76      2.09 o 
  13   2   1       13.89       11.50      1.59 o 
  14   2   1        9.72        9.17      1.87 o 
  15   2   1        8.53        2.76      1.72 o 
  16   2   1      427.25      443.18     14.54 o 
  17   2   1      459.09      413.61      8.61 o 
  18   2   1      147.01      162.42      8.06 o 
  19   2   1        2.33       -0.61      2.57 o 
  20   2   1        5.95       13.02      3.81 o 
  21   2   1       29.19       23.24      4.45 o 
  22   2   1      134.33      160.59      8.51 o 
  23   2   1        0.23        3.12      3.90 o 
   1   3   1     2090.41     2246.09     15.12 o 
   2   3   1     7046.79     7374.60     44.24 o 
   3   3   1      190.86      176.07      3.86 o 
   4   3   1      535.20      488.79      5.83 o 
   5   3   1     2910.08     3035.05     23.16 o 
   6   3   1      671.88      775.33      7.60 o 
   7   3   1      218.88      250.84      3.73 o 
   8   3   1      367.97      392.27      5.26 o 
   9   3   1      841.62      901.08      9.77 o 
  10   3   1      662.93      677.27      8.30 o 
  11   3   1        0.61        0.17      1.23 o 
  12   3   1       20.71       28.53      3.40 o 
  13   3   1       88.67       78.49      3.82 o 
  14   3   1       88.75       66.27      3.72 o 
  15   3   1      497.01      496.35      9.20 o 
  16   3   1      126.39      138.90      5.34 o 
  17   3   1        6.87       12.34      2.65 o 
  18   3   1      484.11      516.85     10.31 o 
  19   3   1       17.66        9.35      2.86 o 
  20   3   1      266.34      259.24      7.82 o 
  21   3   1       41.37       32.18      4.17 o 
  22   3   1        7.39       10.89      3.66 o 
   0   4   1      332.44      392.54      6.95 o 
   1   4   1       29.90       30.21      1.97 o 
   2   4   1     5107.57     5541.46     32.88 o 
   3   4   1     1185.22     1192.87      9.71 o 
   4   4   1       79.88       74.93      2.44 o 
   5   4   1     1354.19     1422.64     13.18 o 
   6   4   1       49.23       35.83      3.33 o 
   7   4   1      831.54      853.14     10.33 o 
   8   4   1        3.39        8.07      1.54 o 
   9   4   1        3.63        3.52      1.41 o 
  10   4   1      380.08      366.15      7.12 o 
  11   4   1      157.32      146.65      4.77 o 
  12   4   1      643.34      644.35     10.27 o 
  13   4   1       74.44       60.74      3.71 o 
  14   4   1      228.26      228.96      6.38 o 
  15   4   1       70.34       71.40      4.24 o 
  16   4   1      208.59      212.70      6.58 o 
  17   4   1        8.30       11.48      2.79 o 
  18   4   1      328.27      346.86     13.82 o 
  19   4   1        0.20       -2.04      2.37 o 
  20   4   1        3.07        7.80      3.05 o 
  21   4   1      280.32      327.88      9.37 o 
   1   5   1      116.29      107.77      2.88 o 
   2   5   1      643.44      643.39      6.84 o 
   3   5   1      173.32      155.82      3.04 o 
   4   5   1      188.45      194.75      3.81 o 
   5   5   1      568.64      560.49      8.63 o 
   6   5   1       14.90       14.94      1.85 o 
   7   5   1      374.23      364.86      6.42 o 
   8   5   1      131.13      132.20      4.10 o 
   9   5   1       19.48       24.43      2.75 o 
  10   5   1      918.50      898.10     12.61 o 
  11   5   1        5.47        5.72      2.25 o 
  12   5   1      969.21      930.93     14.65 o 
  13   5   1      160.29      153.00      6.47 o 
  14   5   1        3.08       -0.18      2.13 o 
  15   5   1      240.39      190.48      8.49 o 
  16   5   1       71.36       71.74      4.65 o 
  17   5   1      229.45      227.84      8.12 o 
  18   5   1        2.47        6.98      2.86 o 
  19   5   1      105.79      111.38      5.99 o 
  20   5   1      190.32      187.29      7.58 o 
   0   6   1      426.69      439.40      8.75 o 
   1   6   1       89.02       80.80      3.17 o 
   2   6   1      123.61      131.24      4.43 o 
   3   6   1      569.53      529.58      8.19 o 
   4   6   1      420.58      439.11      7.52 o 
   5   6   1     3611.27     3493.81     27.36 o 
   6   6   1       90.44       86.06      3.61 o 
   7   6   1       21.04       19.33      3.04 o 
   8   6   1      273.77      262.00      6.24 o 
   9   6   1       44.17       42.43      3.51 o 
  10   6   1        0.21       -1.67      1.99 o 
  11   6   1       10.22        8.47      2.48 o 
  12   6   1      133.25      141.68      5.71 o 
  13   6   1       77.23       78.18      4.66 o 
  14   6   1       22.04       23.89      3.40 o 
  15   6   1      192.76      165.17      6.59 o 
  16   6   1       11.10       11.00      3.08 o 
  17   6   1        7.82       11.63      3.29 o 
  18   6   1      525.34      597.11     12.56 o 
   1   7   1       18.20       17.90      5.50 o 
   2   7   1        0.18        1.26      2.51 o 
   3   7   1      141.75      135.10      5.57 o 
   4   7   1       19.25       20.70      2.84 o 
   5   7   1      181.67      141.48      6.53 o 
   6   7   1      134.23      143.25      5.06 o 
   7   7   1      235.47      231.44      5.87 o 
   8   7   1       65.19       68.51      3.78 o 
   9   7   1        7.51        8.70      2.29 o 
  10   7   1      103.01      118.28      4.77 o 
  11   7   1       66.64       76.72      4.42 o 
  12   7   1        2.24        1.11      2.34 o 
  13   7   1        5.19        0.98      2.70 o 
  14   7   1        3.42        2.92      2.79 o 
  15   7   1        0.13       -2.40      2.71 o 
   0   8   1      579.55      522.59     18.16 o 
   1   8   1        9.67        5.71      3.64 o 
   2   8   1       43.39       46.94      4.90 o 
   3   8   1       41.29       31.50      4.47 o 
   4   8   1       48.79       42.00      4.83 o 
   5   8   1        0.63        2.99      3.05 o 
   6   8   1        6.90        7.63      3.23 o 
   7   8   1       69.67       63.85      4.62 o 
   8   8   1      220.79      221.21     10.29 o 
   9   8   1        0.31       -0.40      2.21 o 
  10   8   1      115.01      121.88      5.20 o 
  11   8   1        3.64        0.09      2.45 o 
  12   8   1      259.15      312.92      7.89 o 
   1   9   1        3.62       -1.77      3.17 o 
   2   9   1      104.55      117.92      7.33 o 
   3   9   1      142.80      141.08      7.90 o 
   4   9   1        2.81        5.42      3.52 o 
   5   9   1       41.84       49.96      5.77 o 
   6   9   1        0.01       -1.25      3.23 o 
   7   9   1       80.74       82.35      6.88 o 
   0   0   2     6130.89     5589.30    140.64 o 
   1   0   2       11.43       -2.12      1.41 o 
   2   0   2     1556.32     1468.24     14.39 o 
   3   0   2    11926.07    11269.01    113.12 o 
   4   0   2        0.48       -1.42      0.94 o 
   5   0   2     2175.91     2034.84     20.53 o 
   6   0   2     3053.58     3021.79     29.43 o 
   7   0   2     1592.71     1721.13     18.67 o 
   8   0   2      197.39      206.79      4.93 o 
   9   0   2      339.61      378.02      8.14 o 
  10   0   2     2494.08     2627.01     32.45 o 
  11   0   2       21.96       28.40      4.68 o 
  12   0   2      391.13      451.59     10.09 o 
  13   0   2     2795.81     2592.73     33.84 o 
  14   0   2      535.79      524.52     15.28 o 
  15   0   2        3.34        2.59      2.46 o 
  16   0   2     1269.38     1206.24     20.81 o 
  17   0   2      120.74      126.88      8.75 o 
  18   0   2      448.22      455.22     15.85 o 
  19   0   2        7.31        7.61      4.53 o 
  20   0   2       20.42       17.68      6.91 o 
  21   0   2      279.02      332.54     11.94 o 
  22   0   2       42.70       63.11      6.77 o 
  23   0   2      462.62      566.50     16.69 o 
   1   1   2     1128.18     1082.76      7.86 o 
   2   1   2     4027.25     3897.24     25.08 o 
   3   1   2       83.62       90.73      1.77 o 
   4   1   2      809.69      761.21      5.96 o 
   5   1   2      305.14      293.19      2.96 o 
   6   1   2      583.24      584.65      5.39 o 
   7   1   2       16.30       13.11      1.04 o 
   8   1   2     2745.28     2737.11     21.45 o 
   9   1   2      817.90      884.99      9.52 o 
  10   1   2     2857.64     3116.52     24.30 o 
  11   1   2       19.72       18.25      1.58 o 
  12   1   2     1271.73     1241.56     11.12 o 
  13   1   2      555.77      556.91      6.93 o 
  14   1   2      521.16      527.86      7.79 o 
  15   1   2       40.39       29.42      2.35 o 
  16   1   2       94.88      108.16      4.62 o 
  17   1   2      111.01      116.58      6.00 o 
  18   1   2       74.97       74.72      4.72 o 
  19   1   2       34.70       30.39      3.74 o 
  20   1   2       27.19       16.68      3.47 o 
  21   1   2        2.07        3.75      3.31 o 
  22   1   2        0.01        3.90      3.45 o 
  23   1   2        5.20        7.47      4.22 o 
   0   2   2      349.38      348.49      4.38 o 
   1   2   2     9502.75     9083.00     53.12 o 
   2   2   2     1698.52     1684.36     12.27 o 
   3   2   2      576.63      593.74      6.11 o 
   4   2   2     1078.41     1048.83      8.80 o 
   5   2   2      130.68      119.35      2.24 o 
   6   2   2      177.08      175.90      2.93 o 
   7   2   2     5621.79     5794.66     35.90 o 
   8   2   2       23.67       34.56      1.56 o 
   9   2   2      696.70      754.82      7.32 o 
  10   2   2      318.99      324.45      5.47 o 
  11   2   2      232.46      256.92      4.41 o 
  12   2   2       37.13       26.77      1.88 o 
  13   2   2     1253.88     1241.89     12.06 o 
  14   2   2        6.44        4.53      1.47 o 
  15   2   2      238.88      231.78      5.46 o 
  16   2   2      361.65      347.54      6.92 o 
  17   2   2     2653.98     2589.75     26.39 o 
  18   2   2      350.05      373.53      8.46 o 
  19   2   2      226.43      224.43      9.85 o 
  20   2   2       18.14       23.51      4.33 o 
  21   2   2       33.22       36.69      5.01 o 
  22   2   2        4.29        1.75      4.18 o 
   1   3   2       67.67       69.99      1.91 o 
   2   3   2      246.83      235.04      3.57 o 
   3   3   2      577.22      637.70      6.49 o 
   4   3   2      244.38      281.28      4.45 o 
   5   3   2        6.02        5.02      1.14 o 
   6   3   2      567.56      612.55      6.35 o 
   7   3   2      137.50      147.66      3.47 o 
   8   3   2      428.64      476.97      6.52 o 
   9   3   2      129.54      153.61      3.73 o 
  10   3   2      115.24       77.54      3.22 o 
  11   3   2       43.35       38.56      2.33 o 
  12   3   2      196.77      203.78      4.69 o 
  13   3   2      361.36      343.26      7.15 o 
  14   3   2       50.94       64.33      3.85 o 
  15   3   2      215.63      190.07      5.76 o 
  16   3   2       24.28        8.51      2.50 o 
  17   3   2      108.55       98.13      4.87 o 
  18   3   2      454.81      480.27     10.16 o 
  19   3   2      113.01      105.26      5.35 o 
  20   3   2      365.58      333.42      8.80 o 
  21   3   2        9.46        8.68      3.51 o 
  22   3   2       73.79       79.25      6.06 o 
   0   4   2        1.44        3.76      1.52 o 
   1   4   2     2014.27     1857.02     13.67 o 
   2   4   2      106.07      105.18      2.43 o 
   3   4   2     2832.20     3008.95     21.95 o 
   4   4   2      994.85     1010.12      9.68 o 
   5   4   2     3363.53     3522.53     25.34 o 
   6   4   2      174.70      172.50      4.04 o 
   7   4   2       86.85       89.46      4.22 o 
   8   4   2      297.61      313.76      5.60 o 
   9   4   2      249.46      223.73      4.82 o 
  10   4   2       79.39       68.73      3.04 o 
  11   4   2      520.50      532.18      9.00 o 
  12   4   2      182.58      181.10      5.44 o 
  13   4   2       34.57       28.09      3.05 o 
  14   4   2       12.80       14.08      2.61 o 
  15   4   2      745.82      753.78     18.91 o 
  16   4   2        9.23        5.41      2.47 o 
  17   4   2      425.46      408.00      9.20 o 
  18   4   2       70.86       78.90      6.63 o 
  19   4   2      135.35      128.64      6.05 o 
  20   4   2       63.49       63.97      4.96 o 
  21   4   2      299.23      327.13      9.29 o 
   1   5   2      181.62      195.09      3.61 o 
   2   5   2     2615.26     2726.51     19.45 o 
   3   5   2       59.93       64.14      3.27 o 
   4   5   2        0.08        0.66      1.24 o 
   5   5   2     1067.38     1137.40     11.27 o 
   6   5   2       76.73       76.06      3.26 o 
   7   5   2       22.65       28.17      2.23 o 
   8   5   2       73.47       83.59      3.70 o 
   9   5   2       64.70       63.22      3.59 o 
  10   5   2      786.12      733.41     11.21 o 
  11   5   2      140.89      132.56      5.67 o 
  12   5   2      389.53      343.60      7.80 o 
  13   5   2       14.16       19.45      2.92 o 
  14   5   2      138.89      117.96      5.50 o 
  15   5   2        0.37       -1.25      2.12 o 
  16   5   2      133.01      114.70      5.71 o 
  17   5   2       52.06       60.62      4.74 o 
  18   5   2      218.02      228.76      9.46 o 
  19   5   2       42.07       37.02      4.25 o 
   0   6   2        4.44        2.43      2.51 o 
   1   6   2      136.43      121.76      4.01 o 
   2   6   2       26.09       25.97      3.04 o 
   3   6   2      767.64      694.96      9.55 o 
   4   6   2       22.13       23.92      2.48 o 
   5   6   2      184.06      184.89      5.53 o 
   6   6   2      473.28      451.03      7.42 o 
   7   6   2      675.28      689.69     10.83 o 
   8   6   2      141.67      133.90      5.05 o 
   9   6   2      392.44      372.75      8.39 o 
  10   6   2       17.79       13.01      2.64 o 
  11   6   2      297.20      307.75      7.72 o 
  12   6   2        6.19        4.44      2.43 o 
  13   6   2       85.20       78.97      4.72 o 
  14   6   2        0.21       -2.10      2.14 o 
  15   6   2      167.91      174.34      6.80 o 
  16   6   2        3.61        6.63      2.96 o 
  17   6   2      101.78      105.73      5.89 o 
  18   6   2       20.03       25.09      4.00 o 
   1   7   2       65.74       60.22      4.79 o 
   2   7   2      659.36      637.55     11.58 o 
   3   7   2       20.23       23.36      3.30 o 
   4   7   2      489.38      410.20      8.60 o 
   5   7   2       50.02       52.41      3.51 o 
   6   7   2     1757.10     1680.81     18.21 o 
   7   7   2       42.31       43.34      3.45 o 
   8   7   2      444.64      411.14      7.83 o 
   9   7   2       53.38       52.38      3.57 o 
  10   7   2        0.18        1.55      2.22 o 
  11   7   2       36.90       38.48      3.61 o 
  12   7   2      113.91      118.22      5.31 o 
  13   7   2        5.93        6.04      2.62 o 
  14   7   2       20.05       20.91      3.54 o 
  15   7   2       22.71       19.20      3.76 o 
   0   8   2       21.07       17.23      5.42 o 
   1   8   2      168.81      138.31      7.07 o 
   2   8   2       23.12       20.20      3.89 o 
   3   8   2        5.89        0.82      2.85 o 
   4   8   2        6.17        8.47      3.34 o 
   5   8   2       74.99       53.54      5.28 o 
   6   8   2       79.73       60.55      6.09 o 
   7   8   2       65.93       54.98      4.43 o 
   8   8   2      212.33      198.84      7.52 o 
   9   8   2       31.50       37.40      3.79 o 
  10   8   2        3.50        3.43      2.48 o 
  11   8   2       13.08        6.01      2.67 o 
  12   8   2       89.75       82.39      4.85 o 
   1   9   2        6.10        1.59      3.48 o 
   2   9   2        1.09       -1.03      3.92 o 
   3   9   2        6.33        8.26      3.74 o 
   4   9   2       20.24       22.68      4.57 o 
   5   9   2       19.72       14.63      4.20 o 
   6   9   2        9.62        7.53      3.93 o 
   7   9   2        3.78        0.17      3.47 o 
   1   1   3     5578.94     5543.19     34.79 o 
   2   1   3      701.27      659.81      5.46 o 
   3   1   3     7450.11     7234.98     42.67 o 
   4   1   3       46.71       80.81      1.54 o 
   5   1   3      684.02      663.27      5.33 o 
   6   1   3      312.31      257.76      7.91 o 
   7   1   3     5307.12     5471.66     38.71 o 
   8   1   3        0.88        4.23      1.01 o 
   9   1   3      137.45      137.26      3.21 o 
  10   1   3     1575.02     1684.16     14.10 o 
  11   1   3      220.64      280.64      4.61 o 
  12   1   3      679.53      695.90      8.00 o 
  13   1   3     1354.54     1355.94     12.12 o 
  14   1   3       83.44      100.14      3.41 o 
  15   1   3      181.71      177.35      7.51 o 
  16   1   3     2918.76     2929.43     28.14 o 
  17   1   3      760.92      717.49     19.82 o 
  18   1   3       30.84       32.58      3.64 o 
  19   1   3     1005.29      958.65     18.79 o 
  20   1   3       72.90       69.30      7.96 o 
  21   1   3      171.24      170.79      8.22 o 
  22   1   3      216.73      242.84     11.60 o 
  23   1   3        1.22        2.14      5.38 o 
   0   2   3       82.86       88.94      3.77 o 
   1   2   3     1652.00     1662.02     12.08 o 
   2   2   3      234.62      233.35      2.98 o 
   3   2   3      204.31      232.52      2.84 o 
   4   2   3      627.01      592.31      4.99 o 
   5   2   3      943.65      972.60      7.92 o 
   6   2   3       88.28       78.95      2.31 o 
   7   2   3     1278.89     1361.17     10.66 o 
   8   2   3     1074.94     1080.21     14.15 o 
   9   2   3       34.67       35.77      1.92 o 
  10   2   3     1007.91     1018.47      9.99 o 
  11   2   3       85.97       81.53      3.08 o 
  12   2   3      602.81      548.97      6.68 o 
  13   2   3        3.45        3.72      1.31 o 
  14   2   3      760.99      771.17      9.21 o 
  15   2   3      182.50      189.20      4.56 o 
  16   2   3      447.89      419.88      8.43 o 
  17   2   3      185.64      167.62      7.02 o 
  18   2   3      524.34      485.06      9.71 o 
  19   2   3        5.01        8.11      2.99 o 
  20   2   3       56.81       54.15      5.45 o 
  21   2   3        0.41       -2.08      3.09 o 
  22   2   3       35.06       39.16      6.48 o 
   1   3   3        7.46        6.23      1.02 o 
   2   3   3     1947.74     2070.01     15.49 o 
   3   3   3      823.98      783.45      7.23 o 
   4   3   3       81.37      100.11      2.47 o 
   5   3   3      459.16      520.47      6.16 o 
   6   3   3       53.62       79.55      3.36 o 
   7   3   3      143.87      141.74      3.57 o 
   8   3   3      596.08      605.30      7.08 o 
   9   3   3       36.64       41.13      1.85 o 
  10   3   3       50.72       53.33      2.51 o 
  11   3   3        3.26        2.51      1.37 o 
  12   3   3      956.48      987.11     11.38 o 
  13   3   3        4.61        9.17      1.88 o 
  14   3   3       70.61       96.49      4.32 o 
  15   3   3      611.64      516.39      9.40 o 
  16   3   3      189.75      183.89      5.98 o 
  17   3   3       16.61       20.45      3.01 o 
  18   3   3      316.13      334.16      8.26 o 
  19   3   3      122.37      105.80      5.35 o 
  20   3   3       57.49       45.60      4.24 o 
  21   3   3      340.69      414.42     23.29 o 
  22   3   3       82.14       80.14      7.07 o 
   0   4   3     2868.57     3237.04     29.24 o 
   1   4   3       36.88       37.27      1.93 o 
   2   4   3      712.49      796.19      8.73 o 
   3   4   3     1401.74     1468.04     13.46 o 
   4   4   3      474.89      534.73      6.16 o 
   5   4   3       86.65       95.67      2.69 o 
   6   4   3        1.79        8.86      1.44 o 
   7   4   3      722.53      739.16      9.92 o 
   8   4   3      505.77      510.21      7.39 o 
   9   4   3       33.37       41.46      2.53 o 
  10   4   3      345.63      326.86      8.37 o 
  11   4   3     1032.28     1036.91     12.00 o 
  12   4   3      273.30      278.27      6.65 o 
  13   4   3        1.00        0.47      1.91 o 
  14   4   3      869.86      782.71     12.12 o 
  15   4   3       10.26       10.40      2.60 o 
  16   4   3       99.67       80.66      4.56 o 
  17   4   3        9.17        1.44      2.41 o 
  18   4   3      119.26      119.15      5.63 o 
  19   4   3       12.05       14.12      3.20 o 
  20   4   3      140.65      149.00      6.62 o 
  21   4   3      161.84      199.30     10.83 o 
   1   5   3     1014.36     1021.26      9.42 o 
   2   5   3      102.69       98.96      5.06 o 
   3   5   3       12.39       19.39      1.82 o 
   4   5   3        8.48        8.94      1.64 o 
   5   5   3      199.55      176.79      3.83 o 
   6   5   3       73.54       78.21      2.78 o 
   7   5   3      632.17      619.89      9.17 o 
   8   5   3      584.97      573.78      7.93 o 
   9   5   3       45.29       42.62      2.86 o 
  10   5   3      788.60      763.62     11.51 o 
  11   5   3        2.35        5.56      2.28 o 
  12   5   3      682.59      644.30     10.92 o 
  13   5   3      485.02      418.23      8.86 o 
  14   5   3      131.72      122.58      5.38 o 
  15   5   3       19.21       17.35      3.04 o 
  16   5   3      295.43      289.61      7.98 o 
  17   5   3       83.16       83.60      6.72 o 
  18   5   3       20.49       27.57      3.80 o 
  19   5   3       33.84       44.45      4.50 o 
   0   6   3       24.83       26.39      3.70 o 
   1   6   3      398.14      398.71      8.05 o 
   2   6   3       49.17       64.06      2.92 o 
   3   6   3      474.43      425.64      8.08 o 
   4   6   3      385.00      378.86      9.13 o 
   5   6   3     1887.60     1848.50     17.08 o 
   6   6   3        4.87        4.14      2.28 o 
   7   6   3        6.92        4.86      1.62 o 
   8   6   3      212.39      218.47      5.77 o 
   9   6   3      181.98      190.65      5.53 o 
  10   6   3      117.03      106.39      5.11 o 
  11   6   3      324.78      330.28      9.22 o 
  12   6   3      147.14      133.91      5.59 o 
  13   6   3       10.62        9.91      2.75 o 
  14   6   3       20.82       12.86      3.01 o 
  15   6   3       27.51       17.18      3.32 o 
  16   6   3      100.99      116.57      5.93 o 
  17   6   3        2.63        0.87      2.83 o 
   1   7   3        0.21       -3.42      2.28 o 
   2   7   3        1.33        4.58      2.39 o 
   3   7   3      396.45      370.97      8.86 o 
   4   7   3       13.14       14.72      2.74 o 
   5   7   3      243.77      279.56      6.18 o 
   6   7   3      112.42      119.65      4.76 o 
   7   7   3       64.02       66.72      3.96 o 
   8   7   3       27.69       30.91      3.41 o 
   9   7   3      567.05      537.43      9.71 o 
  10   7   3       23.13       30.71      3.30 o 
  11   7   3      175.89      150.44      5.68 o 
  12   7   3       13.95       17.66      3.01 o 
  13   7   3        0.58       -1.98      2.35 o 
  14   7   3       16.38       11.93      3.04 o 
  15   7   3        1.18        3.55      2.91 o 
   0   8   3       10.18       13.04      7.74 o 
   1   8   3       66.85       63.13      6.07 o 
   2   8   3       14.38       20.14      4.08 o 
   3   8   3       28.81       14.95      3.65 o 
   4   8   3      159.94      156.28      7.59 o 
   5   8   3        3.94        0.13      2.98 o 
   6   8   3      385.91      356.99      8.90 o 
   7   8   3      332.31      319.12      8.57 o 
   8   8   3        0.13        2.93      2.84 o 
   9   8   3        1.09        1.56      2.78 o 
  10   8   3       88.12      104.91      5.37 o 
  11   8   3       12.31        6.04      2.91 o 
  12   8   3      192.98      229.60      9.38 o 
   1   9   3       55.41       59.15      5.87 o 
   2   9   3       92.77       97.19      8.89 o 
   3   9   3       11.10       16.94      4.20 o 
   4   9   3        3.40        5.24      3.72 o 
   5   9   3      289.56      304.97     10.95 o 
   6   9   3       12.21        5.75      3.95 o 
   0   0   4   141201.92   112288.30   1957.19 o 
   1   0   4     2992.10     3261.97     30.10 o 
   2   0   4    14217.69    14218.59    141.93 o 
   3   0   4     6949.39     6786.98     60.94 o 
   4   0   4    17863.10    17393.87    151.10 o 
   5   0   4     3057.35     3147.34     35.53 o 
   6   0   4     1711.51     1775.72     22.45 o 
   7   0   4      230.19      306.95      8.44 o 
   8   0   4      999.00      939.83     19.01 o 
   9   0   4      886.61      994.35     19.22 o 
  10   0   4     2081.56     2264.65     39.88 o 
  11   0   4      870.27      828.03     22.25 o 
  12   0   4       45.27       72.71     11.79 o 
  13   0   4      160.23      178.15      8.31 o 
  14   0   4      463.61      404.70     12.90 o 
  15   0   4      374.38      383.61     12.92 o 
  16   0   4     2731.75     2558.46     63.53 o 
  17   0   4        0.03        3.30      2.99 o 
  18   0   4      704.57      681.91     15.48 o 
  19   0   4        9.41        4.97      3.26 o 
  20   0   4        4.22        5.35      6.92 o 
  21   0   4      195.68      175.34     16.16 o 
  22   0   4        5.56        9.50     14.12 o 
  23   0   4       23.15       11.94      9.18 o 
   1   1   4      122.44      105.22      1.94 o 
   2   1   4      457.98      430.84      4.18 o 
   3   1   4        9.47        9.55      0.76 o 
   4   1   4       49.79       64.81      1.78 o 
   5   1   4     1004.61      923.21      7.70 o 
   6   1   4      205.46      224.19      3.18 o 
   7   1   4        7.11        3.94      0.76 o 
   8   1   4       53.10       64.40      1.90 o 
   9   1   4        5.50        7.82      1.18 o 
  10   1   4      450.65      483.73      7.38 o 
  11   1   4     1204.16     1147.89     12.52 o 
  12   1   4      401.03      395.03      5.82 o 
  13   1   4      478.52      493.46      7.09 o 
  14   1   4        4.08        4.35      1.69 o 
  15   1   4     3773.36     3645.05     28.40 o 
  16   1   4       69.25       81.85      3.75 o 
  17   1   4     1016.65     1095.94     13.46 o 
  18   1   4       18.16       14.28      2.84 o 
  19   1   4       18.44       20.41      4.47 o 
  20   1   4       42.76       53.01      7.69 o 
  21   1   4        0.33        2.55      4.74 o 
  22   1   4        4.34        3.19      5.37 o 
   0   2   4     1588.59     1495.65     16.07 o 
   1   2   4     1262.71     1311.13      9.62 o 
   2   2   4     8001.14     7622.12     51.53 o 
   3   2   4        0.70        0.78      0.62 o 
   4   2   4        4.69        0.66      0.71 o 
   5   2   4       41.92       29.77      1.32 o 
   6   2   4     1863.07     2065.81     14.59 o 
   7   2   4        7.19        3.26      0.83 o 
   8   2   4       61.58       55.02      2.12 o 
   9   2   4      811.68      837.00      8.04 o 
  10   2   4       86.60       94.47      2.66 o 
  11   2   4     2538.69     2574.82     22.41 o 
  12   2   4        0.17        0.93      1.19 o 
  13   2   4      192.57      177.68      4.19 o 
  14   2   4     1089.46     1015.91     13.42 o 
  15   2   4       16.84       16.46      1.83 o 
  16   2   4      860.96      816.95     11.26 o 
  17   2   4        0.23        3.07      2.22 o 
  18   2   4       26.84       42.40      4.17 o 
  19   2   4       94.33       99.46      7.02 o 
  20   2   4      234.29      245.61     11.31 o 
  21   2   4       11.52        6.72      4.46 o 
  22   2   4        7.99       20.01      5.49 o 
   1   3   4      206.50      239.84      3.78 o 
   2   3   4       48.24       51.09      1.80 o 
   3   3   4      438.68      505.93      5.92 o 
   4   3   4       67.90       87.92      2.02 o 
   5   3   4     1857.53     1927.67     13.46 o 
   6   3   4       68.03       75.90      2.97 o 
   7   3   4       29.69       49.06      1.76 o 
   8   3   4       99.89       83.94      2.40 o 
   9   3   4      722.74      795.98      7.93 o 
  10   3   4       43.86       49.57      3.16 o 
  11   3   4      234.26      193.34      4.74 o 
  12   3   4        8.52       10.04      1.70 o 
  13   3   4     1820.55     1690.99     16.84 o 
  14   3   4        0.38        2.55      1.91 o 
  15   3   4      169.81      170.72      7.02 o 
  16   3   4       36.24       33.96      3.31 o 
  17   3   4       84.67       86.38      4.61 o 
  18   3   4        1.58        0.07      2.20 o 
  19   3   4      143.45      138.37      9.97 o 
  20   3   4        4.55        6.88      3.76 o 
  21   3   4        2.23        1.63      3.67 o 
   0   4   4     6142.12     6264.98     58.68 o 
   1   4   4     1252.38     1261.90     12.18 o 
   2   4   4      150.51      190.90      4.54 o 
   3   4   4       10.35       12.55      1.49 o 
   4   4   4       92.04       86.59      2.75 o 
   5   4   4      101.24      110.03      3.10 o 
   6   4   4        1.91        2.24      1.25 o 
   7   4   4       85.20       99.25      3.14 o 
   8   4   4        4.68        7.60      1.65 o 
   9   4   4      473.01      481.14     11.27 o 
  10   4   4      144.73      131.65      4.05 o 
  11   4   4     1030.31     1018.96     12.72 o 
  12   4   4      332.68      343.27      7.42 o 
  13   4   4      354.18      350.62      7.72 o 
  14   4   4      127.75      123.53      5.08 o 
  15   4   4      156.84      164.93      5.81 o 
  16   4   4       20.04       26.94      3.29 o 
  17   4   4       14.61       17.79      3.13 o 
  18   4   4        6.06        1.67      2.50 o 
  19   4   4       47.47       51.42      5.78 o 
  20   4   4       31.81       23.59      4.81 o 
   1   5   4      507.56      548.67      7.18 o 
   2   5   4      136.41      126.54      3.44 o 
   3   5   4      213.73      209.80      7.07 o 
   4   5   4        0.10        1.13      1.32 o 
   5   5   4       42.02       49.11      2.51 o 
   6   5   4       54.35       47.55      2.40 o 
   7   5   4      320.76      351.92      5.59 o 
   8   5   4      991.31     1019.11     11.28 o 
   9   5   4       41.69       39.32      2.87 o 
  10   5   4       18.82       21.65      2.47 o 
  11   5   4     3525.69     3567.04     33.10 o 
  12   5   4      447.23      456.12      9.15 o 
  13   5   4      192.16      198.27      6.29 o 
  14   5   4       68.37       63.14      4.34 o 
  15   5   4      293.68      294.38      7.85 o 
  16   5   4       66.08       63.91      4.51 o 
  17   5   4       11.71       16.63      3.17 o 
  18   5   4       50.37       55.80      6.06 o 
  19   5   4        9.17        3.41      4.11 o 
   0   6   4        1.04        0.72      2.60 o 
   1   6   4      306.73      288.03      6.39 o 
   2   6   4      946.68      940.25     10.58 o 
   3   6   4       11.29       13.84      2.02 o 
   4   6   4     1732.97     1765.86     17.65 o 
   5   6   4        1.90        3.36      1.87 o 
   6   6   4      210.42      201.64      5.37 o 
   7   6   4      217.71      219.94      5.63 o 
   8   6   4      811.22      860.39     11.70 o 
   9   6   4       10.85        7.30      2.20 o 
  10   6   4      165.73      166.73      6.83 o 
  11   6   4       19.13       21.85      2.82 o 
  12   6   4       23.58       21.71      2.96 o 
  13   6   4       38.75       37.12      3.69 o 
  14   6   4      102.59      108.77      5.48 o 
  15   6   4       24.17       15.51      3.22 o 
  16   6   4       24.32       13.64      4.57 o 
  17   6   4        1.45        4.32      2.95 o 
   1   7   4       11.65       18.32      3.01 o 
   2   7   4       71.81       75.32      4.59 o 
   3   7   4       82.25       94.05      5.04 o 
   4   7   4        0.34       -2.34      1.98 o 
   5   7   4        0.60        1.67      2.05 o 
   6   7   4       13.96       16.25      2.47 o 
   7   7   4       95.01       75.56      4.16 o 
   8   7   4       11.69       16.95      3.63 o 
   9   7   4      282.58      301.80      7.92 o 
  10   7   4       33.34       34.47      3.40 o 
  11   7   4       27.78       37.95      3.60 o 
  12   7   4        6.31        8.93      2.76 o 
  13   7   4        4.10        2.47      2.51 o 
  14   7   4       28.80       19.09      3.37 o 
  15   7   4        5.75        1.42      2.74 o 
   0   8   4       37.15       28.91     12.13 o 
   1   8   4        2.74       -0.27      2.86 o 
   2   8   4        1.55       -0.44      2.82 o 
   3   8   4       17.47       14.35      3.64 o 
   4   8   4      103.41       74.13      5.22 o 
   5   8   4        5.57        3.66      2.90 o 
   6   8   4      422.21      413.83      9.71 o 
   7   8   4        1.80        0.33      2.54 o 
   8   8   4      261.10      276.68     11.11 o 
   9   8   4        3.31        8.35      3.07 o 
  10   8   4       84.38      101.70      5.74 o 
  11   8   4        3.16        6.46      2.98 o 
   1   9   4      129.52      160.93      8.40 o 
   2   9   4       10.59       12.86      4.27 o 
   3   9   4      107.93      120.28      7.60 o 
   4   9   4        5.52        6.68      3.80 o 
   5   9   4       23.61       33.38      5.29 o 
   1   1   5     5547.85     5707.24     36.26 o 
   2   1   5      178.81      195.50      2.39 o 
   3   1   5      322.20      368.81      3.93 o 
   4   1   5      343.55      298.12      3.36 o 
   5   1   5      200.11      184.53      4.00 o 
   6   1   5     4125.93     4364.76     29.02 o 
   7   1   5       34.86       35.82      1.46 o 
   8   1   5      757.19      700.55      6.60 o 
   9   1   5     1019.47     1185.33      9.82 o 
  10   1   5      241.37      239.33      3.92 o 
  11   1   5       17.39       21.53      1.80 o 
  12   1   5      745.91      716.18     13.49 o 
  13   1   5      494.03      498.10      7.57 o 
  14   1   5      280.95      300.62      6.03 o 
  15   1   5        3.28        1.41      2.05 o 
  16   1   5      909.57      910.78     12.65 o 
  17   1   5       42.08       37.45      4.80 o 
  18   1   5        2.70        1.85      2.61 o 
  19   1   5      600.89      593.47     16.09 o 
  20   1   5       66.49       90.74     10.61 o 
  21   1   5       22.51       23.26      6.61 o 
  22   1   5        7.33       17.60      6.27 o 
   0   2   5     1042.97      988.33     13.01 o 
   1   2   5      968.87      987.15      8.48 o 
   2   2   5      505.31      510.53      6.31 o 
   3   2   5      663.51      650.22      6.61 o 
   4   2   5        0.08       -0.74      0.79 o 
   5   2   5       11.01        6.75      0.85 o 
   6   2   5     1907.77     2067.68     14.56 o 
   7   2   5      106.34      139.46      2.87 o 
   8   2   5      449.99      446.67      5.61 o 
   9   2   5        0.80        0.00      0.98 o 
  10   2   5       10.56        8.38      1.32 o 
  11   2   5       26.75       30.42      1.85 o 
  12   2   5       15.94       11.80      1.69 o 
  13   2   5        2.99        1.64      1.24 o 
  14   2   5       18.99       24.56      2.06 o 
  15   2   5       32.17       40.21      2.73 o 
  16   2   5       36.97       26.60      2.55 o 
  17   2   5      379.13      333.72      9.12 o 
  18   2   5       79.39       77.20      5.89 o 
  19   2   5       16.18       14.66      5.50 o 
  20   2   5       94.81       83.69      9.34 o 
  21   2   5      205.12      190.43     23.97 o 
  22   2   5        2.12        5.48      6.99 o 
   1   3   5      659.63      696.72      6.44 o 
   2   3   5     1205.10     1236.25     10.68 o 
   3   3   5       81.92       74.19      2.28 o 
   4   3   5      225.20      222.27      3.72 o 
   5   3   5      394.32      417.44      4.52 o 
   6   3   5      276.55      274.55      3.77 o 
   7   3   5        3.04        3.62      1.07 o 
   8   3   5      820.12      836.78      8.17 o 
   9   3   5        0.02       -0.42      1.03 o 
  10   3   5      665.31      679.80     10.38 o 
  11   3   5      341.72      354.05      5.91 o 
  12   3   5      164.09      168.61      4.28 o 
  13   3   5       54.03       56.67      4.33 o 
  14   3   5      192.98      192.16      5.28 o 
  15   3   5      706.55      657.26     15.06 o 
  16   3   5       33.12       33.41      3.28 o 
  17   3   5       19.02       18.86      3.82 o 
  18   3   5      115.66      127.38     12.51 o 
  19   3   5       40.70       38.95      5.48 o 
  20   3   5       83.36      103.53      7.39 o 
  21   3   5      126.25      144.04      9.84 o 
   0   4   5     2549.12     2685.61     28.75 o 
   1   4   5      132.37      131.69      3.26 o 
   2   4   5      210.69      248.84      5.19 o 
   3   4   5       99.50      100.44      3.05 o 
   4   4   5      101.08       96.15      3.00 o 
   5   4   5      340.00      320.46      5.28 o 
   6   4   5       12.69       20.13      1.74 o 
   7   4   5       61.83       57.89      2.62 o 
   8   4   5       88.09       88.16      2.95 o 
   9   4   5      208.67      219.79      4.76 o 
  10   4   5       19.96       22.10      2.27 o 
  11   4   5       90.58      106.95      4.31 o 
  12   4   5      179.48      174.29      5.43 o 
  13   4   5      305.30      295.81      7.09 o 
  14   4   5      540.05      506.18      9.55 o 
  15   4   5      117.69      117.54      5.13 o 
  16   4   5        6.92        6.00      2.50 o 
  17   4   5      186.12      181.98      8.52 o 
  18   4   5        1.61       -0.49      3.20 o 
  19   4   5       17.75       12.24      4.17 o 
  20   4   5       21.63       27.47      5.20 o 
   1   5   5      156.35      160.41      4.26 o 
   2   5   5      498.82      499.08      7.47 o 
   3   5   5        2.32        2.44      1.50 o 
   4   5   5      242.54      239.13      4.81 o 
   5   5   5      505.00      492.99      7.07 o 
   6   5   5        4.10        2.37      1.51 o 
   7   5   5      259.15      261.57      5.30 o 
   8   5   5       79.84       87.34      3.46 o 
   9   5   5      765.72      764.58      9.68 o 
  10   5   5      369.87      340.01      8.80 o 
  11   5   5        3.31        4.44      2.05 o 
  12   5   5      562.62      579.60     14.85 o 
  13   5   5     1309.21     1255.36     16.55 o 
  14   5   5       10.72       10.34      2.71 o 
  15   5   5       63.51       62.12      5.88 o 
  16   5   5        8.48        9.21      3.55 o 
  17   5   5       80.78       77.47      6.57 o 
  18   5   5        9.20        7.70      3.98 o 
  19   5   5        6.16        3.86      4.03 o 
   0   6   5     1000.42      962.26     17.84 o 
   1   6   5        0.77        1.74      1.94 o 
   2   6   5      485.19      489.49      8.04 o 
   3   6   5      671.87      667.97      9.57 o 
   4   6   5      106.86      119.25      3.78 o 
   5   6   5     1483.81     1407.68     20.19 o 
   6   6   5      237.18      256.76      6.07 o 
   7   6   5      367.46      369.83      7.29 o 
   8   6   5        5.53        6.15      2.17 o 
   9   6   5       21.43       32.68      3.08 o 
  10   6   5       41.40       40.41      3.33 o 
  11   6   5      178.76      191.16      5.85 o 
  12   6   5      106.14      102.78      4.70 o 
  13   6   5      371.71      350.51      7.96 o 
  14   6   5        3.63        5.76      2.50 o 
  15   6   5      116.78      100.24      5.49 o 
  16   6   5        1.99        1.06      3.54 o 
  17   6   5       13.42        7.96      4.07 o 
   1   7   5       63.14       62.26      4.29 o 
   2   7   5       12.11       10.14      2.79 o 
   3   7   5        4.95        1.81      2.17 o 
   4   7   5       68.84       77.93      4.16 o 
   5   7   5      176.49      186.92      5.76 o 
   6   7   5       93.42      105.60      4.68 o 
   7   7   5      245.57      259.71      6.69 o 
   8   7   5       75.86       79.52      4.66 o 
   9   7   5        1.27        3.43      2.56 o 
  10   7   5      154.56      171.40      6.43 o 
  11   7   5       68.67       63.21      6.53 o 
  12   7   5        1.33       -2.17      2.29 o 
  13   7   5       97.20       92.64      5.05 o 
  14   7   5        3.92        1.39      2.63 o 
   0   8   5       16.06       14.48      5.35 o 
   1   8   5       89.05       80.52      5.99 o 
   2   8   5       12.14        5.74      3.34 o 
   3   8   5       81.36       77.67      5.42 o 
   4   8   5        2.95        6.53      3.12 o 
   5   8   5       60.32       70.97      5.72 o 
   6   8   5       52.60       51.87      4.42 o 
   7   8   5       92.62       95.85      5.43 o 
   8   8   5       17.83       33.99      4.05 o 
   9   8   5       25.15       19.51      3.65 o 
  10   8   5      443.45      490.12     12.98 o 
  11   8   5       20.59       28.78      4.07 o 
   1   9   5        1.54        1.09      3.54 o 
   2   9   5       38.43       44.95      5.57 o 
   3   9   5       15.09       13.82      4.41 o 
   4   9   5       36.34       30.31      5.08 o 
   0   0   6     9380.70     9517.77    172.24 o 
   1   0   6     1526.25     1371.00     17.10 o 
   2   0   6     1224.92     1372.54     23.02 o 
   3   0   6    11728.14    11367.58    118.39 o 
   4   0   6      480.93      475.82      9.28 o 
   5   0   6       52.88       59.48      3.44 o 
   6   0   6     5391.99     5693.74     53.12 o 
   7   0   6     1563.63     1737.59     18.94 o 
   8   0   6        4.43       12.80      2.77 o 
   9   0   6      241.77      287.04      8.14 o 
  10   0   6     2500.11     2564.89     31.80 o 
  11   0   6      231.66      247.28      7.71 o 
  12   0   6        0.02        1.60      2.02 o 
  13   0   6      579.72      560.04     11.90 o 
  14   0   6       11.81       12.70      4.09 o 
  15   0   6      166.09      177.08     10.30 o 
  16   0   6        5.46        0.30      5.48 o 
  17   0   6        6.61       10.04      4.44 o 
  18   0   6      423.63      470.41     21.07 o 
  19   0   6        0.47        4.40      4.67 o 
  20   0   6       11.43       13.89      5.40 o 
  21   0   6      464.55      500.05     26.55 o 
  22   0   6       34.98       45.51     11.58 o 
   1   1   6        9.60        9.23      1.02 o 
   2   1   6      333.90      364.11      4.18 o 
   3   1   6     1724.27     1829.13     14.12 o 
   4   1   6      520.73      487.65      4.50 o 
   5   1   6       51.00       61.46      1.59 o 
   6   1   6     1098.89     1196.30      9.36 o 
   7   1   6       32.80       31.63      1.43 o 
   8   1   6     1148.99     1144.79      9.45 o 
   9   1   6      314.08      357.66      4.57 o 
  10   1   6     1092.94     1082.32     10.34 o 
  11   1   6      104.86       99.57      2.99 o 
  12   1   6     1006.60      999.26     11.36 o 
  13   1   6       75.14       85.29      3.45 o 
  14   1   6      182.50      189.31      4.96 o 
  15   1   6       18.46       19.67      2.96 o 
  16   1   6        0.00        0.63      2.35 o 
  17   1   6        4.06        5.24      2.57 o 
  18   1   6       28.49       25.35      4.08 o 
  19   1   6       22.38       15.76      4.60 o 
  20   1   6       10.68       16.87      4.81 o 
  21   1   6       19.52       14.19      5.09 o 
  22   1   6        3.98       -2.01      4.83 o 
   0   2   6     2917.38     2940.00     29.19 o 
   1   2   6     4079.27     4006.06     25.64 o 
   2   2   6       26.00       27.41      1.35 o 
   3   2   6      600.60      611.35      7.62 o 
   4   2   6      215.11      226.07      3.49 o 
   5   2   6     4363.39     4407.42     27.96 o 
   6   2   6      636.98      670.73      7.07 o 
   7   2   6       41.16       38.66      1.72 o 
   8   2   6       74.79       75.38      3.17 o 
   9   2   6      978.89     1012.49     10.94 o 
  10   2   6      742.58      731.97      8.51 o 
  11   2   6        7.88        4.37      1.34 o 
  12   2   6       76.80       70.30      2.80 o 
  13   2   6      381.37      382.95      6.14 o 
  14   2   6      322.80      321.33      6.28 o 
  15   2   6      585.94      562.80     11.08 o 
  16   2   6      102.93       98.00      5.28 o 
  17   2   6      630.03      612.15     14.02 o 
  18   2   6      146.70      148.43      7.56 o 
  19   2   6      296.25      291.50     11.88 o 
  20   2   6       58.98       42.75     12.11 o 
  21   2   6       10.96        4.82      5.40 o 
   1   3   6     1319.99     1376.65     10.54 o 
   2   3   6       23.84       20.77      1.50 o 
   3   3   6      720.32      749.91      8.37 o 
   4   3   6      331.66      386.36      5.65 o 
   5   3   6      331.50      361.91      4.90 o 
   6   3   6      104.67       88.24      2.31 o 
   7   3   6      119.74      140.52      3.02 o 
   8   3   6      103.31       91.96      2.57 o 
   9   3   6        1.13       -0.66      1.23 o 
  10   3   6      236.28      216.91      4.80 o 
  11   3   6       15.51       14.55      1.96 o 
  12   3   6        0.11        1.59      1.53 o 
  13   3   6       33.92       27.77      2.48 o 
  14   3   6        0.13       -0.83      1.54 o 
  15   3   6       88.54       81.55      6.96 o 
  16   3   6      116.70       95.79      7.67 o 
  17   3   6        0.53       -1.02      3.18 o 
  18   3   6      187.89      196.50     20.27 o 
  19   3   6       14.30       17.66      4.94 o 
  20   3   6      150.70      141.93      9.64 o 
  21   3   6       10.11       10.91      5.08 o 
   0   4   6     1236.74     1425.38     16.88 o 
   1   4   6      756.50      751.68      7.50 o 
   2   4   6       20.11       17.39      1.61 o 
   3   4   6     2993.53     3072.99     23.26 o 
   4   4   6       17.56       23.08      2.35 o 
   5   4   6        2.07        2.70      1.46 o 
   6   4   6      482.69      483.36      7.25 o 
   7   4   6      194.88      191.14      4.27 o 
   8   4   6       77.92       73.84      2.94 o 
   9   4   6      122.15      118.55      3.47 o 
  10   4   6        2.54        0.01      1.38 o 
  11   4   6      315.74      329.11      6.16 o 
  12   4   6      107.43      105.36      4.32 o 
  13   4   6       67.11       75.83      5.53 o 
  14   4   6       50.92       60.29      4.40 o 
  15   4   6      113.96       96.47      6.36 o 
  16   4   6      120.52      123.71      7.23 o 
  17   4   6        1.64       -0.61      3.01 o 
  18   4   6        3.08        4.00      3.86 o 
  19   4   6       15.28        8.00      4.42 o 
  20   4   6      115.15      100.67      8.70 o 
   1   5   6      271.32      275.62      5.55 o 
   2   5   6      100.19      101.72      4.31 o 
   3   5   6        0.03       -2.14      1.42 o 
   4   5   6       94.81       91.89      4.51 o 
   5   5   6        9.55       13.30      2.04 o 
   6   5   6       11.70        8.26      1.91 o 
   7   5   6      797.76      784.08     11.19 o 
   8   5   6      439.07      450.34      9.45 o 
   9   5   6       91.86       90.51      3.62 o 
  10   5   6      179.12      162.15      4.63 o 
  11   5   6        6.04       10.86      2.16 o 
  12   5   6      468.56      454.55      8.30 o 
  13   5   6       41.29       39.77      3.56 o 
  14   5   6       25.34       15.69      4.40 o 
  15   5   6        0.52        1.88      3.17 o 
  16   5   6       98.09       86.33      6.68 o 
  17   5   6       10.61        6.05      3.66 o 
  18   5   6       13.68       17.62      4.60 o 
   0   6   6      286.97      283.68      9.46 o 
   1   6   6      403.57      384.81      7.19 o 
   2   6   6        1.67        4.99      1.86 o 
   3   6   6      530.99      521.55      7.99 o 
   4   6   6       92.08       99.23      4.17 o 
   5   6   6      275.06      270.57      7.12 o 
   6   6   6      503.02      498.08      9.24 o 
   7   6   6      265.65      275.48      6.96 o 
   8   6   6       19.99       16.08      2.57 o 
   9   6   6      245.83      240.63      6.51 o 
  10   6   6      578.13      561.99     10.41 o 
  11   6   6      296.41      303.33      7.15 o 
  12   6   6       36.48       43.37      3.64 o 
  13   6   6        5.72        2.07      2.57 o 
  14   6   6        2.03        4.94      3.05 o 
  15   6   6        6.65        4.77      3.72 o 
  16   6   6       79.26       85.50      7.06 o 
   1   7   6      151.67      140.13      6.84 o 
   2   7   6      244.59      215.67      7.04 o 
   3   7   6      110.05      105.54      5.12 o 
   4   7   6      426.81      416.19      8.37 o 
   5   7   6       95.39      108.31      5.50 o 
   6   7   6     1004.17      997.88     13.51 o 
   7   7   6       49.64       47.12      3.73 o 
   8   7   6       73.94       61.52      4.77 o 
   9   7   6      600.01      611.57     12.50 o 
  10   7   6       98.59      113.96      5.55 o 
  11   7   6        3.40        1.07      2.58 o 
  12   7   6       58.87       59.26      4.66 o 
  13   7   6       99.22       96.83      6.29 o 
  14   7   6       80.25       80.29      6.98 o 
   0   8   6      104.14       79.31      8.51 o 
   1   8   6      230.07      207.93      8.52 o 
   2   8   6       84.42       95.86      5.81 o 
   3   8   6       20.39       15.76      3.61 o 
   4   8   6      423.13      447.62     11.23 o 
   5   8   6       11.07        7.73      2.76 o 
   6   8   6        1.95        2.79      2.66 o 
   7   8   6        0.16        1.09      2.65 o 
   8   8   6      160.85      162.63      6.80 o 
   9   8   6       56.32       56.05      4.84 o 
  10   8   6       61.59       71.38      5.26 o 
   1   9   6       38.46       31.72      5.03 o 
   2   9   6       23.98       18.55      4.59 o 
   1   1   7      346.64      334.27      5.57 o 
   2   1   7       56.03       65.22      1.98 o 
   3   1   7     4736.30     5134.42     31.80 o 
   4   1   7     1973.79     2028.99     14.68 o 
   5   1   7       81.16       97.56      2.23 o 
   6   1   7      806.55      790.56      6.62 o 
   7   1   7     1030.00     1080.24      8.95 o 
   8   1   7      281.25      267.99      4.23 o 
   9   1   7       28.51       30.42      1.79 o 
  10   1   7       26.88       23.98      2.09 o 
  11   1   7      536.17      543.49      8.81 o 
  12   1   7        0.37        1.42      1.80 o 
  13   1   7        3.42        2.76      1.93 o 
  14   1   7       16.33       17.73      3.00 o 
  15   1   7      163.39      164.18      6.18 o 
  16   1   7      644.86      657.63     12.23 o 
  17   1   7       68.26       61.95      4.61 o 
  18   1   7       24.21       22.91      6.35 o 
  19   1   7        0.03        2.13      3.69 o 
  20   1   7       21.40       22.59      8.37 o 
  21   1   7       76.55       73.14      7.53 o 
   0   2   7      933.07     1097.37     13.60 o 
   1   2   7      187.51      191.91      3.19 o 
   2   2   7      582.31      664.25      6.69 o 
   3   2   7      693.70      719.46      6.81 o 
   4   2   7     1099.76     1119.70     10.67 o 
   5   2   7      266.14      266.94      5.30 o 
   6   2   7        3.62       10.59      1.13 o 
   7   2   7      102.32      105.90      2.28 o 
   8   2   7      238.10      253.52      3.53 o 
   9   2   7      573.32      593.31      7.03 o 
  10   2   7       14.72       23.56      1.82 o 
  11   2   7        1.71        3.83      1.38 o 
  12   2   7       70.87       80.24      3.87 o 
  13   2   7       79.48       68.53      5.26 o 
  14   2   7      219.77      235.34      7.18 o 
  15   2   7      130.99      122.82      5.99 o 
  16   2   7      167.14      174.61      6.75 o 
  17   2   7        3.07        1.51      2.72 o 
  18   2   7      132.09      128.00      7.31 o 
  19   2   7        3.66        3.27      3.94 o 
  20   2   7       69.52       72.93      7.52 o 
  21   2   7        0.41        4.32      5.65 o 
   1   3   7       12.74       12.77      1.22 o 
   2   3   7       10.74        6.23      1.44 o 
   3   3   7      113.55      100.44      3.58 o 
   4   3   7      839.82      828.25      8.44 o 
   5   3   7       93.61      111.41      2.69 o 
   6   3   7       79.36       76.95      2.33 o 
   7   3   7       47.69       50.58      2.27 o 
   8   3   7     1927.16     1914.20     14.88 o 
   9   3   7      188.34      197.14      4.16 o 
  10   3   7      171.15      159.88      5.90 o 
  11   3   7      460.90      440.11      7.16 o 
  12   3   7      697.23      680.91     12.58 o 
  13   3   7        4.00        1.82      2.21 o 
  14   3   7       41.94       50.39      4.12 o 
  15   3   7      155.57      132.83      8.18 o 
  16   3   7       62.66       66.84      5.96 o 
  17   3   7       49.66       48.76      5.35 o 
  18   3   7       28.02       32.15      6.52 o 
  19   3   7       67.25       52.35      9.04 o 
  20   3   7      129.67      146.89      9.85 o 
   0   4   7      195.61      189.88      4.68 o 
   1   4   7        0.11        0.92      1.11 o 
   2   4   7      928.71      963.84      9.43 o 
   3   4   7      389.56      407.40      5.67 o 
   4   4   7      315.06      341.62      5.43 o 
   5   4   7     1080.91     1117.64     11.03 o 
   6   4   7       99.57       86.17      3.57 o 
   7   4   7        1.34        0.38      1.29 o 
   8   4   7        0.00       -1.49      1.26 o 
   9   4   7      290.84      269.40      5.78 o 
  10   4   7     1123.86     1101.66     12.86 o 
  11   4   7      279.15      276.14      6.26 o 
  12   4   7       53.20       52.12      4.21 o 
  13   4   7       11.40        8.16      2.86 o 
  14   4   7      160.68      132.29      7.06 o 
  15   4   7      133.78      114.32      7.86 o 
  16   4   7        3.77        3.49      3.73 o 
  17   4   7        8.98       12.19      8.44 o 
  18   4   7       18.10       13.35      4.79 o 
  19   4   7        0.09        0.06      4.03 o 
   1   5   7      125.95      126.49      3.81 o 
   2   5   7       20.35       20.27      2.11 o 
   3   5   7      571.86      576.92      8.12 o 
   4   5   7        1.89        0.46      1.48 o 
   5   5   7       65.92       63.67      3.07 o 
   6   5   7      157.96      162.70      5.18 o 
   7   5   7      138.29      134.10      4.82 o 
   8   5   7     1175.88     1120.45     14.19 o 
   9   5   7      428.33      419.12      8.26 o 
  10   5   7      390.27      390.10      7.72 o 
  11   5   7       26.47       30.22      2.85 o 
  12   5   7      218.90      198.70     12.99 o 
  13   5   7        1.26       -4.59      3.06 o 
  14   5   7      196.94      189.62     12.90 o 
  15   5   7       19.10       20.44      6.30 o 
  16   5   7      208.96      213.77     10.96 o 
  17   5   7      175.45      165.74     13.25 o 
  18   5   7      107.07      118.39      9.26 o 
   0   6   7      542.67      579.57     13.63 o 
   1   6   7      273.19      290.95      6.99 o 
   2   6   7       66.00       65.81      3.35 o 
   3   6   7      755.49      729.29     10.63 o 
   4   6   7        5.04        8.96      2.08 o 
   5   6   7        1.41       -0.34      1.91 o 
   6   6   7      180.51      187.50      5.91 o 
   7   6   7      388.57      402.51      8.46 o 
   8   6   7      126.55      126.67      5.21 o 
   9   6   7        1.52        2.53      2.37 o 
  10   6   7      257.73      233.39      7.49 o 
  11   6   7       39.32       43.92      4.88 o 
  12   6   7        0.99       -0.47      3.28 o 
  13   6   7        0.73        3.00      5.00 o 
  14   6   7        3.15       -2.91      3.69 o 
  15   6   7       69.78       86.74      7.97 o 
  16   6   7      203.23      224.46     14.65 o 
   1   7   7        1.19        4.50      2.24 o 
   2   7   7      100.07      120.88      6.03 o 
   3   7   7       28.08       31.89      3.26 o 
   4   7   7      104.56      103.35      5.36 o 
   5   7   7      188.77      179.75      8.68 o 
   6   7   7      100.87      111.81      5.10 o 
   7   7   7      369.35      360.18      8.63 o 
   8   7   7       15.97       19.43      3.69 o 
   9   7   7       49.75       45.22      4.45 o 
  10   7   7        0.43        1.23      2.80 o 
  11   7   7        1.52        3.18      3.44 o 
  12   7   7        1.31       -3.48      4.12 o 
  13   7   7        8.51       11.76      4.96 o 
   0   8   7       16.83       11.27      5.23 o 
   1   8   7       12.29        8.26      3.33 o 
   2   8   7       36.34       35.56      4.44 o 
   3   8   7      159.30      143.55      7.69 o 
   4   8   7       54.19       47.78      4.30 o 
   5   8   7       61.70       77.52      4.69 o 
   6   8   7      369.91      381.43      9.55 o 
   7   8   7       52.59       56.81      4.70 o 
   8   8   7        4.24        4.21      3.08 o 
   9   8   7      101.13      107.20      5.95 o 
   0   0   8    27800.53    28531.89    348.79 o 
   1   0   8      643.91      603.73      9.88 o 
   2   0   8     2891.53     2889.35     43.68 o 
   3   0   8    11601.47    11503.81    148.35 o 
   4   0   8     4638.76     4371.21     50.88 o 
   5   0   8      742.71      803.23     14.27 o 
   6   0   8      292.71      252.69     10.14 o 
   7   0   8      977.77      967.55     16.34 o 
   8   0   8      173.75      176.43      6.54 o 
   9   0   8       87.18       61.60      4.36 o 
  10   0   8      519.48      425.45     10.45 o 
  11   0   8      182.05      221.27     11.97 o 
  12   0   8     2553.92     2523.50     34.17 o 
  13   0   8        3.44       -1.42      3.45 o 
  14   0   8       40.32       51.70     11.54 o 
  15   0   8      226.00      220.96     11.03 o 
  16   0   8        1.50        4.97      4.53 o 
  17   0   8        0.39       -0.40      3.98 o 
  18   0   8        4.08        3.09      4.68 o 
  19   0   8        5.37        6.53      5.10 o 
  20   0   8      556.01      664.20     22.33 o 
  21   0   8       39.70       39.17     11.13 o 
   1   1   8      204.91      222.92      3.38 o 
   2   1   8       64.70       58.17      2.13 o 
   3   1   8       14.34       24.42      1.19 o 
   4   1   8        0.05       -0.76      0.76 o 
   5   1   8       88.53       89.22      3.41 o 
   6   1   8      102.27      111.92      3.12 o 
   7   1   8        5.56        3.79      1.64 o 
   8   1   8        3.50        4.70      1.42 o 
   9   1   8      146.42      136.16      3.90 o 
  10   1   8      177.52      170.38      4.57 o 
  11   1   8      819.15      781.50     12.51 o 
  12   1   8      885.83      897.51     19.15 o 
  13   1   8     1368.61     1359.39     18.19 o 
  14   1   8        5.58        1.89      2.51 o 
  15   1   8      592.15      577.95     11.42 o 
  16   1   8       32.88       36.92      4.00 o 
  17   1   8      119.63      125.06     12.77 o 
  18   1   8      114.52      138.66      7.45 o 
  19   1   8      320.17      343.70     11.27 o 
  20   1   8      143.92      166.57     10.00 o 
  21   1   8       15.78       12.23      5.05 o 
   0   2   8       32.81       41.09      2.56 o 
   1   2   8        5.01        3.95      1.02 o 
   2   2   8     2378.79     2318.09     15.54 o 
   3   2   8      630.54      656.32      6.58 o 
   4   2   8       21.20       14.44      1.43 o 
   5   2   8      678.55      695.08      6.87 o 
   6   2   8      620.25      631.77      6.78 o 
   7   2   8      668.24      645.47      6.58 o 
   8   2   8      422.03      407.06      5.87 o 
   9   2   8        1.85       -0.60      1.51 o 
  10   2   8      813.18      764.25     10.89 o 
  11   2   8      912.15      888.01     12.19 o 
  12   2   8      271.88      266.04      6.67 o 
  13   2   8        9.32        9.68      2.81 o 
  14   2   8      261.77      247.36      7.53 o 
  15   2   8       38.94       29.26      3.76 o 
  16   2   8      109.40      113.72      7.53 o 
  17   2   8        0.03        1.18      2.66 o 
  18   2   8        2.39        5.86      3.87 o 
  19   2   8       43.03       51.44      6.68 o 
  20   2   8      143.99      142.21     10.13 o 
   1   3   8      532.76      600.66      6.46 o 
   2   3   8        5.78       10.95      1.25 o 
   3   3   8        6.75        7.37      1.27 o 
   4   3   8        0.32        2.25      1.14 o 
   5   3   8      841.07      893.92      8.49 o 
   6   3   8        0.07       -1.18      1.00 o 
   7   3   8       19.88        7.30      1.45 o 
   8   3   8      251.34      261.75      5.13 o 
   9   3   8     1136.31     1130.03     13.71 o 
  10   3   8       67.39       64.48      4.12 o 
  11   3   8        0.14        0.68      2.07 o 
  12   3   8      164.50      162.05      6.23 o 
  13   3   8        7.80       16.51      8.13 o 
  14   3   8      184.97      166.92      7.23 o 
  15   3   8      103.50      101.57      9.90 o 
  16   3   8        0.40        0.76      3.01 o 
  17   3   8      279.76      284.17     10.43 o 
  18   3   8       18.00       21.94      4.47 o 
  19   3   8       38.09       35.95      5.44 o 
  20   3   8       28.58       25.66      5.97 o 
   0   4   8      396.34      367.28      8.18 o 
   1   4   8      163.42      156.99      3.70 o 
   2   4   8      183.94      202.59      3.91 o 
   3   4   8      252.42      267.01      4.61 o 
   4   4   8      639.23      641.09      8.57 o 
   5   4   8      359.25      367.45      6.34 o 
   6   4   8        7.28        3.56      1.62 o 
   7   4   8      245.06      254.46      5.44 o 
   8   4   8      492.21      479.66      7.64 o 
   9   4   8      208.23      208.58      5.77 o 
  10   4   8      133.34      133.19      5.81 o 
  11   4   8      312.07      299.46      9.88 o 
  12   4   8       10.45       12.79      3.01 o 
  13   4   8      130.74      126.54      6.00 o 
  14   4   8      178.79      169.53      6.91 o 
  15   4   8      290.04      276.93      9.93 o 
  16   4   8      244.06      261.21     11.71 o 
  17   4   8       56.92       65.29      9.76 o 
  18   4   8        0.77        4.89      4.50 o 
   1   5   8       77.63       71.08      2.68 o 
   2   5   8      224.78      238.69      4.84 o 
   3   5   8        0.65        2.60      1.63 o 
   4   5   8        3.82        5.48      1.76 o 
   5   5   8      675.22      677.08      9.04 o 
   6   5   8      172.55      169.74      4.62 o 
   7   5   8      641.06      658.41      9.71 o 
   8   5   8     1525.70     1521.62     16.37 o 
   9   5   8      223.57      221.05      6.37 o 
  10   5   8      113.23      100.78      6.15 o 
  11   5   8      345.21      373.39      9.58 o 
  12   5   8       55.04       51.87      5.28 o 
  13   5   8      122.02      109.46      7.92 o 
  14   5   8      131.39      167.24      9.64 o 
  15   5   8      210.32      226.93     12.91 o 
  16   5   8       23.98       23.52      5.61 o 
  17   5   8       88.33       80.62      7.95 o 
   0   6   8      689.70      727.28     14.09 o 
   1   6   8       29.43       24.13      2.55 o 
   2   6   8      154.24      136.75      4.46 o 
   3   6   8      221.62      228.04      5.55 o 
   4   6   8      568.52      591.73      8.86 o 
   5   6   8        0.01        0.71      2.02 o 
   6   6   8      463.89      441.07      8.19 o 
   7   6   8      423.71      413.40      8.70 o 
   8   6   8      145.64      160.49      7.39 o 
   9   6   8       20.71       17.41      3.39 o 
  10   6   8       55.17       65.27      5.62 o 
  11   6   8       52.04       62.72      6.77 o 
  12   6   8       31.45       39.26     10.44 o 
  13   6   8        6.97        6.43      4.25 o 
  14   6   8      167.68      161.72      9.93 o 
  15   6   8        8.15        5.30      5.32 o 
   1   7   8       71.34       68.45      4.09 o 
   2   7   8      125.19      128.40      5.99 o 
   3   7   8        6.63        3.60      2.32 o 
   4   7   8        0.41       -0.06      2.16 o 
   5   7   8      138.02      133.30      5.62 o 
   6   7   8       36.36       46.79      4.40 o 
   7   7   8        3.93        9.67      2.88 o 
   8   7   8       40.63       32.64      4.19 o 
   9   7   8       34.24       38.84      5.01 o 
  10   7   8       13.37        9.52      4.68 o 
  11   7   8       32.05       16.59      4.78 o 
  12   7   8       40.17       47.50      6.87 o 
   0   8   8        2.02       -2.30      3.80 o 
   1   8   8       63.02       56.42      5.63 o 
   2   8   8      108.43      103.87      6.06 o 
   3   8   8       11.66        7.62      3.06 o 
   4   8   8        3.67        4.19      2.94 o 
   5   8   8       49.67       48.98      4.09 o 
   6   8   8        0.05        0.40      2.77 o 
   7   8   8       15.37       21.71      4.37 o 
   8   8   8      159.36      157.04      7.59 o 
   1   1   9      303.85      318.75      4.27 o 
   2   1   9      251.23      258.22      3.70 o 
   3   1   9       23.06       13.46      1.24 o 
   4   1   9      185.44      184.34      4.18 o 
   5   1   9       33.32       46.52      2.29 o 
   6   1   9      997.80     1003.13     10.40 o 
   7   1   9      294.93      291.83      5.19 o 
   8   1   9      261.48      260.94      5.00 o 
   9   1   9      566.10      601.73      7.93 o 
  10   1   9      308.46      336.81      6.54 o 
  11   1   9        1.10       -0.17      1.73 o 
  12   1   9     2290.66     2306.06     23.71 o 
  13   1   9     3574.23     3403.50     35.51 o 
  14   1   9       54.75       51.13      4.26 o 
  15   1   9      842.53      786.71     22.16 o 
  16   1   9      649.81      625.97     17.72 o 
  17   1   9       28.57       31.82      4.65 o 
  18   1   9       17.40       13.27      3.92 o 
  19   1   9      130.81      138.08      8.49 o 
  20   1   9       14.20        3.50      6.21 o 
   0   2   9        1.55        3.47      1.56 o 
   1   2   9       47.21       46.25      1.89 o 
   2   2   9      171.95      164.43      2.90 o 
   3   2   9      601.00      597.26      6.34 o 
   4   2   9      494.46      499.46      5.65 o 
   5   2   9       76.43       54.50      2.16 o 
   6   2   9      300.90      298.54      6.13 o 
   7   2   9       99.59       99.65      3.52 o 
   8   2   9       39.92       43.61      3.37 o 
   9   2   9      370.51      332.89      8.21 o 
  10   2   9      582.80      533.42      9.13 o 
  11   2   9       63.18       47.86      3.41 o 
  12   2   9      753.97      693.14     12.46 o 
  13   2   9       39.24       50.15      4.19 o 
  14   2   9       46.88       42.92      4.13 o 
  15   2   9        5.32        5.30      2.96 o 
  16   2   9      385.49      366.84      9.78 o 
  17   2   9      149.32      147.71      7.75 o 
  18   2   9        0.05       -1.15      3.14 o 
  19   2   9        0.22        2.67      4.26 o 
  20   2   9       10.87       14.89      7.48 o 
   1   3   9      691.40      687.71      7.00 o 
   2   3   9       64.68       53.24      2.08 o 
   3   3   9       21.79       22.95      1.77 o 
   4   3   9       22.32       25.02      1.76 o 
   5   3   9     1017.11     1022.22      9.13 o 
   6   3   9       18.21       21.28      1.86 o 
   7   3   9      178.00      180.79      7.72 o 
   8   3   9      312.14      304.92      8.68 o 
   9   3   9      133.80      121.94      5.96 o 
  10   3   9      218.75      207.81      6.69 o 
  11   3   9       18.68       14.35      2.94 o 
  12   3   9        2.79        2.88      2.78 o 
  13   3   9       62.45       71.00      4.83 o 
  14   3   9      245.09      249.80      7.96 o 
  15   3   9      305.25      296.76      8.77 o 
  16   3   9      126.77      123.23      9.71 o 
  17   3   9      120.49      122.12      7.55 o 
  18   3   9        0.55        0.07      3.41 o 
  19   3   9      135.35      146.78      8.75 o 
   0   4   9      598.67      635.61      9.32 o 
   1   4   9      224.19      231.23      4.05 o 
   2   4   9       57.86       60.05      2.68 o 
   3   4   9       19.63       21.37      1.83 o 
   4   4   9      138.30      139.65      3.76 o 
   5   4   9      384.62      374.66      6.54 o 
   6   4   9      141.34      152.43      5.48 o 
   7   4   9      517.53      509.38     10.20 o 
   8   4   9      447.47      426.93      9.46 o 
   9   4   9       97.87       87.64      4.95 o 
  10   4   9      356.28      346.99      9.18 o 
  11   4   9       62.33       60.42      4.55 o 
  12   4   9        0.03        1.27      2.48 o 
  13   4   9       40.23       34.57      4.05 o 
  14   4   9      123.17      117.02      6.18 o 
  15   4   9       51.56       56.19      6.88 o 
  16   4   9        9.88        1.20      3.49 o 
  17   4   9      500.40      562.76     21.25 o 
  18   4   9       30.67       35.91      6.34 o 
   1   5   9       37.42       39.41      2.30 o 
   2   5   9        5.07        4.95      1.50 o 
   3   5   9      156.81      170.18      4.59 o 
   4   5   9        2.11        1.59      1.74 o 
   5   5   9      595.32      610.27     11.26 o 
   6   5   9      149.22      146.09      4.91 o 
   7   5   9       55.61       60.88      3.90 o 
   8   5   9      162.65      174.46      6.75 o 
   9   5   9      358.52      356.69      9.29 o 
  10   5   9        8.91       11.40      3.19 o 
  11   5   9        0.29       -0.28      2.62 o 
  12   5   9       54.08       55.35      4.77 o 
  13   5   9      403.13      409.47     12.16 o 
  14   5   9        9.35       11.59      4.42 o 
  15   5   9      148.88      151.70     12.18 o 
  16   5   9       35.47       42.26      6.47 o 
   0   6   9      415.85      383.34     10.20 o 
   1   6   9       43.43       45.38      3.00 o 
   2   6   9      538.21      580.94     11.32 o 
   3   6   9       30.71       25.58      2.71 o 
   4   6   9       11.17       10.09      2.23 o 
   5   6   9      771.46      786.87     11.32 o 
   6   6   9        3.49       -1.51      2.28 o 
   7   6   9       54.91       58.93      5.28 o 
   8   6   9     1520.87     1487.52     28.03 o 
   9   6   9      226.08      224.91      8.86 o 
  10   6   9        2.60        0.65      3.21 o 
  11   6   9       45.92       48.83      6.37 o 
  12   6   9       23.43       26.05      5.57 o 
  13   6   9       25.41       24.20      5.52 o 
  14   6   9       40.43       47.19      6.78 o 
   1   7   9        8.75        5.91      2.37 o 
   2   7   9       18.18       13.40      2.59 o 
   3   7   9       33.03       27.88      3.25 o 
   4   7   9        2.44       -1.07      3.03 o 
   5   7   9       66.11       73.39      4.34 o 
   6   7   9        0.86       -1.26      2.52 o 
   7   7   9       75.49       88.68      6.60 o 
   8   7   9       12.94        7.63      3.82 o 
   9   7   9      356.04      329.80     12.91 o 
  10   7   9       99.28      125.21      9.05 o 
  11   7   9       51.56       51.70      6.94 o 
   0   8   9        6.26        6.20      4.50 o 
   1   8   9        4.62       -0.18      2.86 o 
   2   8   9       76.26       72.08      5.13 o 
   3   8   9       13.96       12.96      3.32 o 
   4   8   9       18.75       22.53      3.69 o 
   5   8   9        0.64       -1.95      2.86 o 
   6   8   9       21.16       19.77      4.20 o 
   0   0  10       28.16       31.16      3.09 o 
   1   0  10      273.92      244.46      5.14 o 
   2   0  10      288.02      279.95      7.59 o 
   3   0  10     2829.52     2796.50     44.57 o 
   4   0  10     1834.22     1744.28     25.78 o 
   5   0  10       32.18       30.63      3.69 o 
   6   0  10       87.12       89.29      6.57 o 
   7   0  10      346.16      328.92      9.57 o 
   8   0  10      180.87      173.89      7.15 o 
   9   0  10      809.56      807.65     18.57 o 
  10   0  10     3803.11     3539.91     45.46 o 
  11   0  10       37.05       23.85      3.89 o 
  12   0  10      705.41      663.45     19.28 o 
  13   0  10       73.83       46.99      6.47 o 
  14   0  10        1.87        7.20      4.48 o 
  15   0  10       51.18       67.39      8.54 o 
  16   0  10       47.22       46.81      7.17 o 
  17   0  10        1.14       -5.99      4.14 o 
  18   0  10      210.96      206.39     10.55 o 
  19   0  10        0.05       -0.13      6.14 o 
  20   0  10      256.54      270.69     16.30 o 
   1   1  10      340.52      343.99      5.89 o 
   2   1  10       17.70       17.62      3.38 o 
   3   1  10       23.97       28.19      2.15 o 
   4   1  10      360.53      345.92      5.98 o 
   5   1  10       58.98       63.80      2.73 o 
   6   1  10      253.73      253.31      4.95 o 
   7   1  10      132.26      133.08      3.82 o 
   8   1  10      522.82      515.89      7.41 o 
   9   1  10      438.90      420.38      6.75 o 
  10   1  10      860.92      903.89     12.66 o 
  11   1  10       57.11       59.12      3.75 o 
  12   1  10      246.19      232.05      6.49 o 
  13   1  10      589.13      531.07      9.90 o 
  14   1  10       36.19       39.06      4.05 o 
  15   1  10       18.32       16.00      3.29 o 
  16   1  10       11.91       13.23      5.73 o 
  17   1  10       31.81       23.97      4.53 o 
  18   1  10        0.50        1.66      3.42 o 
  19   1  10        1.75        7.02      3.91 o 
   0   2  10      700.25      677.82     10.49 o 
   1   2  10      241.52      236.09      3.93 o 
   2   2  10        2.28        2.49      1.04 o 
   3   2  10      246.60      233.07      4.97 o 
   4   2  10      111.24      112.63      3.71 o 
   5   2  10     1479.71     1415.36     13.51 o 
   6   2  10      209.52      203.04      5.45 o 
   7   2  10       56.07       53.12      2.72 o 
   8   2  10      424.84      378.64      7.80 o 
   9   2  10       40.88       33.29      4.24 o 
  10   2  10     1753.01     1687.82     19.30 o 
  11   2  10      300.40      268.41      7.94 o 
  12   2  10       12.32       12.16      2.92 o 
  13   2  10      423.61      399.38     11.52 o 
  14   2  10      674.87      673.47     14.43 o 
  15   2  10      398.38      422.80     10.53 o 
  16   2  10       11.97        5.67      3.54 o 
  17   2  10       11.84        7.90      3.67 o 
  18   2  10      133.19      126.52      7.75 o 
  19   2  10       95.56      103.23      8.70 o 
   1   3  10       89.13       95.23      2.70 o 
   2   3  10       68.34       70.98      2.57 o 
   3   3  10      139.93      147.47      3.42 o 
   4   3  10       27.78       24.95      2.36 o 
   5   3  10      152.31      162.15      4.18 o 
   6   3  10      282.55      260.35      5.79 o 
   7   3  10        0.66        1.24      2.19 o 
   8   3  10        2.61        0.64      1.96 o 
   9   3  10       10.06        6.90      2.55 o 
  10   3  10        8.07       11.03      2.75 o 
  11   3  10      144.53      137.46      5.97 o 
  12   3  10       27.23       37.26      3.96 o 
  13   3  10      297.81      260.46      8.15 o 
  14   3  10       49.54       65.24      5.01 o 
  15   3  10      572.86      563.07     13.97 o 
  16   3  10       22.42       17.13      3.70 o 
  17   3  10       19.68       17.75      4.42 o 
  18   3  10       46.67       55.33      6.29 o 
   0   4  10       28.37       35.19      2.73 o 
   1   4  10       10.48       10.92      1.46 o 
   2   4  10       89.68       85.44      3.82 o 
   3   4  10      440.45      419.14      5.94 o 
   4   4  10       29.42       32.18      2.77 o 
   5   4  10      241.63      247.77      6.55 o 
   6   4  10       39.05       48.58      3.64 o 
   7   4  10      177.73      183.06      6.37 o 
   8   4  10     1509.60     1482.49     19.87 o 
   9   4  10        6.47        6.46      2.64 o 
  10   4  10        1.37       -2.89      2.22 o 
  11   4  10      730.38      740.88     14.50 o 
  12   4  10        0.04        0.29      2.68 o 
  13   4  10       26.93       26.73      3.86 o 
  14   4  10      373.92      401.12     10.60 o 
  15   4  10        0.88       -0.84      3.36 o 
  16   4  10      118.32      107.94      7.51 o 
  17   4  10      158.17      191.46      9.95 o 
   1   5  10      404.83      422.63      6.05 o 
   2   5  10       25.07       25.10      2.09 o 
   3   5  10        0.52        1.43      1.65 o 
   4   5  10       31.19       30.39      2.78 o 
   5   5  10      668.51      669.07     11.37 o 
   6   5  10       12.28       14.40      2.96 o 
   7   5  10      233.23      245.75      7.82 o 
   8   5  10      577.52      608.36     12.34 o 
   9   5  10       43.43       44.45      4.35 o 
  10   5  10       51.81       50.22      5.36 o 
  11   5  10      381.47      370.51     10.03 o 
  12   5  10        0.36        0.27      2.84 o 
  13   5  10        0.61       -0.24      3.26 o 
  14   5  10      383.66      388.97     12.34 o 
  15   5  10       51.99       43.47      6.53 o 
   0   6  10      222.91      260.37      8.75 o 
   1   6  10       15.49       15.28      2.37 o 
   2   6  10       27.44       31.66      2.78 o 
   3   6  10        0.83       -0.63      1.86 o 
   4   6  10        3.52        4.43      2.21 o 
   5   6  10      227.94      220.56      7.58 o 
   6   6  10      322.59      328.46      9.17 o 
   7   6  10       18.55       16.67      3.46 o 
   8   6  10        6.88       11.12      3.77 o 
   9   6  10      146.86      147.06      7.75 o 
  10   6  10      303.49      286.42     10.12 o 
  11   6  10      172.95      174.54      8.88 o 
  12   6  10       35.04       39.00      6.20 o 
  13   6  10        0.37        3.18      4.33 o 
   1   7  10      322.99      328.64      7.44 o 
   2   7  10      116.01      123.45      5.01 o 
   3   7  10      150.86      145.25      6.27 o 
   4   7  10      147.04      140.19      6.33 o 
   5   7  10        2.39        1.75      3.14 o 
   6   7  10      310.36      327.29      9.72 o 
   7   7  10       17.25       20.24      5.19 o 
   8   7  10        0.41        2.01      3.52 o 
   9   7  10      173.74      153.03      9.69 o 
  10   7  10      117.25      138.16      9.46 o 
   0   8  10        0.89       -1.63      3.96 o 
   1   8  10        0.95        2.20      3.02 o 
   2   8  10       18.35       22.82      4.31 o 
   3   8  10        9.54        3.17      3.33 o 
   1   1  11     1072.38     1053.75     13.76 o 
   2   1  11      556.83      570.27      8.34 o 
   3   1  11      236.59      210.18      4.77 o 
   4   1  11      148.14      152.34      4.26 o 
   5   1  11      100.30      103.72      3.50 o 
   6   1  11     2065.78     2072.23     18.16 o 
   7   1  11       45.26       40.75      3.04 o 
   8   1  11      180.26      173.00      4.90 o 
   9   1  11       37.60       41.50      3.27 o 
  10   1  11       63.71       64.93      4.57 o 
  11   1  11       90.21       98.73      4.66 o 
  12   1  11       47.54       46.66      3.70 o 
  13   1  11      355.84      301.14      8.47 o 
  14   1  11      120.28      116.00      5.97 o 
  15   1  11        9.98       12.64      3.72 o 
  16   1  11      250.83      243.72      9.55 o 
  17   1  11        3.37        1.24      3.27 o 
  18   1  11        4.46        5.45      3.83 o 
  19   1  11      134.21      147.03      9.88 o 
   0   2  11     1064.41     1053.02     14.78 o 
   1   2  11       43.19       41.71      2.52 o 
   2   2  11      143.49      140.69      4.06 o 
   3   2  11      447.69      448.64      7.19 o 
   4   2  11      339.22      323.64      6.18 o 
   5   2  11      145.76      141.74      4.05 o 
   6   2  11      189.23      189.38      4.60 o 
   7   2  11      355.63      353.32      6.25 o 
   8   2  11      124.29      106.80      4.14 o 
   9   2  11       32.39       33.78      3.61 o 
  10   2  11      145.90      124.99      4.65 o 
  11   2  11       65.99       74.23      6.62 o 
  12   2  11       99.52       87.44      4.75 o 
  13   2  11      176.29      187.41      6.58 o 
  14   2  11      179.24      182.91      7.37 o 
  15   2  11       85.76       76.52      6.15 o 
  16   2  11        0.29        3.57      3.36 o 
  17   2  11        0.38       -3.26      3.19 o 
  18   2  11        2.28        9.24      4.19 o 
   1   3  11       45.25       46.18      2.48 o 
   2   3  11        7.87        8.19      1.91 o 
   3   3  11       18.63       21.36      2.41 o 
   4   3  11       42.85       51.11      3.24 o 
   5   3  11      954.09      911.37     11.53 o 
   6   3  11      204.91      190.90      5.24 o 
   7   3  11        5.56        3.54      2.20 o 
   8   3  11      846.17      794.39     12.34 o 
   9   3  11      150.78      133.14      6.18 o 
  10   3  11      208.02      209.47      6.60 o 
  11   3  11       55.18       69.92      4.50 o 
  12   3  11      605.60      581.46     11.33 o 
  13   3  11       18.29       19.75      3.62 o 
  14   3  11      199.68      187.46      7.60 o 
  15   3  11        1.02       -0.66      2.81 o 
  16   3  11       50.76       41.69      4.74 o 
  17   3  11       89.11       74.04      6.82 o 
   0   4  11       43.38       41.87      3.07 o 
   1   4  11      176.10      173.14      4.05 o 
   2   4  11      209.30      196.83      5.04 o 
   3   4  11       51.67       65.37      3.30 o 
   4   4  11       29.60       25.10      2.98 o 
   5   4  11      624.69      615.16     10.67 o 
   6   4  11      202.69      201.66      6.77 o 
   7   4  11      339.84      341.42      8.14 o 
   8   4  11      530.20      516.35     10.58 o 
   9   4  11        2.67       -0.42      2.30 o 
  10   4  11       66.51       79.95      5.25 o 
  11   4  11      395.70      365.49     12.25 o 
  12   4  11       81.83       84.34      5.53 o 
  13   4  11        9.04        9.42      3.32 o 
  14   4  11        0.11        0.02      2.92 o 
  15   4  11      239.48      223.80      8.73 o 
  16   4  11        7.87        7.37      4.13 o 
   1   5  11      190.61      193.30      5.37 o 
   2   5  11       17.97       22.29      2.60 o 
   3   5  11      237.77      255.58      8.38 o 
   4   5  11       14.30       10.45      2.56 o 
   5   5  11        1.01       -2.39      2.03 o 
   6   5  11        0.75       -0.89      2.17 o 
   7   5  11       38.53       46.34      4.14 o 
   8   5  11      713.01      703.26     13.63 o 
   9   5  11       64.74       63.38      5.11 o 
  10   5  11      104.85      104.92      6.09 o 
  11   5  11        6.57        8.82      3.39 o 
  12   5  11       56.45       62.61      5.40 o 
  13   5  11       32.53       43.53      4.83 o 
  14   5  11      125.32      114.17      7.71 o 
   0   6  11       12.22       13.67      3.71 o 
   1   6  11        0.79        3.27      2.09 o 
   2   6  11      122.36      137.08      5.03 o 
   3   6  11      189.08      181.27      5.68 o 
   4   6  11        9.59        6.41      2.42 o 
   5   6  11        4.74        3.82      2.54 o 
   6   6  11        3.13        3.08      2.60 o 
   7   6  11       32.31       38.61      4.06 o 
   8   6  11      445.06      430.48     11.11 o 
   9   6  11       53.66       60.32      5.31 o 
  10   6  11        5.69       10.89      3.99 o 
  11   6  11      169.00      164.41      9.18 o 
  12   6  11        1.81        3.86      4.27 o 
   1   7  11       89.11      103.26      5.16 o 
   2   7  11        0.02       -2.49      2.72 o 
   3   7  11       61.41       69.65      4.68 o 
   4   7  11        1.81        0.77      2.98 o 
   5   7  11        2.27        2.87      3.04 o 
   6   7  11        1.71        8.39      3.26 o 
   7   7  11        6.84       10.64      3.72 o 
   8   7  11        0.00       -0.57      3.68 o 
   0   0  12      532.46      486.36     21.46 o 
   1   0  12       83.13       74.50     13.67 o 
   2   0  12      252.01      274.82     11.17 o 
   3   0  12     5917.87     5492.83    129.50 o 
   4   0  12     7417.02     6972.84     72.10 o 
   5   0  12      912.15      913.75     15.07 o 
   6   0  12      890.41      909.77     15.19 o 
   7   0  12       12.05       11.88      3.52 o 
   8   0  12       75.95       84.45      5.98 o 
   9   0  12       90.09       87.80      6.19 o 
  10   0  12        6.50        9.80      3.54 o 
  11   0  12      119.56      124.60      9.31 o 
  12   0  12       37.81       43.09      6.81 o 
  13   0  12        8.30       11.81      5.21 o 
  14   0  12        0.84        0.50      3.50 o 
  15   0  12       96.77       78.98      7.12 o 
  16   0  12        5.46        4.81      3.98 o 
  17   0  12       32.53       33.91      6.04 o 
  18   0  12      268.50      334.82     26.80 o 
   1   1  12       48.66       49.55      4.49 o 
   2   1  12       19.70       16.64      2.56 o 
   3   1  12      535.98      544.68      9.05 o 
   4   1  12       14.37       20.26      2.85 o 
   5   1  12      139.94      130.66      4.42 o 
   6   1  12      268.75      271.89      6.14 o 
   7   1  12      250.06      224.29      5.67 o 
   8   1  12       20.95       20.66      2.52 o 
   9   1  12       25.02       26.74      3.07 o 
  10   1  12      224.32      219.59      6.59 o 
  11   1  12      247.85      265.53      7.17 o 
  12   1  12      353.14      345.66      9.14 o 
  13   1  12       91.70       96.40      5.80 o 
  14   1  12        0.52        1.33      3.08 o 
  15   1  12      188.87      180.91      8.59 o 
  16   1  12       66.13       63.36      6.02 o 
  17   1  12      150.14      159.78     10.60 o 
  18   1  12      105.44      120.69      8.75 o 
   0   2  12        0.10       -0.07      5.16 o 
   1   2  12      526.41      497.36     10.09 o 
   2   2  12     1015.37      993.38     11.72 o 
   3   2  12      466.06      445.27      8.40 o 
   4   2  12      241.28      258.39      5.76 o 
   5   2  12        3.72        2.95      1.75 o 
   6   2  12     1223.48     1249.39     13.28 o 
   7   2  12        6.79        6.59      2.07 o 
   8   2  12      221.40      219.73      5.77 o 
   9   2  12        6.15        7.73      2.22 o 
  10   2  12       70.31       75.73      4.40 o 
  11   2  12      357.93      327.39     10.03 o 
  12   2  12        6.67        4.61      2.62 o 
  13   2  12        0.28       -1.58      2.44 o 
  14   2  12        8.02        6.28      3.43 o 
  15   2  12       26.94       19.33      4.38 o 
  16   2  12        0.53        5.32      3.64 o 
  17   2  12        5.66        0.17      3.68 o 
   1   3  12        2.15        3.61      1.89 o 
   2   3  12       95.98      114.37      4.12 o 
   3   3  12      472.16      497.56      8.24 o 
   4   3  12      272.17      263.49      6.03 o 
   5   3  12      178.86      153.55      6.45 o 
   6   3  12      207.18      204.68      6.18 o 
   7   3  12       63.08       68.59      4.18 o 
   8   3  12      227.41      232.21      6.78 o 
   9   3  12      371.03      372.41      8.61 o 
  10   3  12        1.02        3.72      2.53 o 
  11   3  12        0.97        1.63      2.47 o 
  12   3  12        2.67       -1.31      2.42 o 
  13   3  12      283.78      260.70      7.94 o 
  14   3  12       35.04       34.80      4.12 o 
  15   3  12        0.07        0.82      2.90 o 
  16   3  12       11.14        7.24      3.47 o 
   0   4  12     1261.52     1256.23     36.22 o 
   1   4  12       39.81       40.46      3.33 o 
   2   4  12        1.06        3.43      1.91 o 
   3   4  12       71.25       71.55      3.91 o 
   4   4  12       42.21       44.95      4.13 o 
   5   4  12       29.19       31.58      3.41 o 
   6   4  12       90.42       93.61      4.80 o 
   7   4  12       37.29       50.45      4.02 o 
   8   4  12       75.99       70.81      4.58 o 
   9   4  12       21.63       19.22      3.63 o 
  10   4  12        2.17        2.42      2.62 o 
  11   4  12       55.08       49.24      4.41 o 
  12   4  12       75.72       74.18      5.04 o 
  13   4  12       69.53       61.93      4.94 o 
  14   4  12        5.96        4.78      3.11 o 
  15   4  12      127.84      114.90      7.12 o 
   1   5  12      120.95      122.49      6.41 o 
   2   5  12       90.10       95.94      4.93 o 
   3   5  12       62.11       64.12      4.19 o 
   4   5  12      399.42      399.74      8.46 o 
   5   5  12       13.98       16.25      2.91 o 
   6   5  12       38.41       45.30      3.83 o 
   7   5  12        3.23       10.54      3.00 o 
   8   5  12      687.58      659.23     12.45 o 
   9   5  12       54.24       52.18      4.53 o 
  10   5  12        7.56        5.12      3.01 o 
  11   5  12      327.95      340.88      9.43 o 
  12   5  12      108.84      106.80      6.59 o 
  13   5  12       19.30       18.07      4.16 o 
   0   6  12      566.39      589.99     21.40 o 
   1   6  12      103.19      112.03      7.64 o 
   2   6  12      286.17      281.72      7.56 o 
   3   6  12       44.80       53.74      3.84 o 
   4   6  12        0.14       -2.96      2.20 o 
   5   6  12        0.18       -2.85      2.31 o 
   6   6  12      257.60      258.09      7.54 o 
   7   6  12      160.33      155.86      6.26 o 
   8   6  12      179.16      176.76     11.01 o 
   9   6  12      109.38      116.36      6.32 o 
  10   6  12       24.95       24.75      4.12 o 
   1   7  12       68.33       68.26      6.83 o 
   2   7  12        5.09       -3.22      3.90 o 
   3   7  12        4.73        6.86      3.32 o 
   4   7  12       35.55       42.73      4.56 o 
   5   7  12       13.41       16.28      3.68 o 
   1   1  13      174.05      168.46      6.82 o 
   2   1  13      594.35      558.48     10.89 o 
   3   1  13      270.71      286.86      7.80 o 
   4   1  13      360.82      347.68      9.15 o 
   5   1  13       20.15       22.43      2.61 o 
   6   1  13     1210.28     1106.35     16.27 o 
   7   1  13      205.71      205.00      8.12 o 
   8   1  13      236.03      211.20      6.35 o 
   9   1  13       38.98       34.97      3.77 o 
  10   1  13        3.43        5.35      2.44 o 
  11   1  13       22.87       33.69      3.62 o 
  12   1  13      758.16      746.59     14.07 o 
  13   1  13      287.31      304.16     10.32 o 
  14   1  13       33.54       30.82      4.92 o 
  15   1  13       65.54       81.32      6.61 o 
  16   1  13       57.23       60.49      6.24 o 
   0   2  13      586.42      573.14     17.62 o 
   1   2  13       50.17       49.99      4.06 o 
   2   2  13       35.28       46.61      5.76 o 
   3   2  13      933.83      871.71     14.31 o 
   4   2  13       61.94       59.90      3.37 o 
   5   2  13      160.43      144.02      4.44 o 
   6   2  13      103.29      109.91      4.40 o 
   7   2  13        2.51        3.51      2.06 o 
   8   2  13      121.48      115.49      4.64 o 
   9   2  13        0.99        0.04      2.00 o 
  10   2  13        0.04       -0.99      2.19 o 
  11   2  13       21.48       10.16      2.90 o 
  12   2  13        9.56       13.34      3.40 o 
  13   2  13       17.80       19.61      4.24 o 
  14   2  13        5.40       -4.39      2.92 o 
  15   2  13       16.69       24.21      4.82 o 
  16   2  13        0.06       -1.27      3.55 o 
   1   3  13        0.41        0.04      2.25 o 
   2   3  13     1411.16     1281.95     18.48 o 
   3   3  13       75.75       82.08      6.44 o 
   4   3  13      246.36      225.27      6.28 o 
   5   3  13       17.26       17.66      3.12 o 
   6   3  13        0.25       -0.72      2.11 o 
   7   3  13        5.21        3.85      2.38 o 
   8   3  13       53.37       53.24      5.08 o 
   9   3  13       44.67       53.95      5.85 o 
  10   3  13       49.53       41.57      3.98 o 
  11   3  13       36.97       28.43      3.69 o 
  12   3  13        6.85       11.58      3.12 o 
  13   3  13       89.46      114.48      5.98 o 
  14   3  13      253.63      288.99      8.72 o 
  15   3  13       26.05       31.81      4.76 o 
   0   4  13       73.57       91.66      7.02 o 
   1   4  13     1226.47     1234.48     17.06 o 
   2   4  13        7.31        6.20      2.66 o 
   3   4  13      125.36      118.20      7.40 o 
   4   4  13       81.31       80.14      4.52 o 
   5   4  13       18.73       19.95      3.21 o 
   6   4  13       18.60       12.53      2.97 o 
   7   4  13       49.90       54.49      5.09 o 
   8   4  13        2.80        1.44      2.54 o 
   9   4  13        0.53        0.82      2.64 o 
  10   4  13        2.51        3.41      2.72 o 
  11   4  13       17.28       19.01      3.44 o 
  12   4  13       14.49       11.43      3.33 o 
  13   4  13        0.02        1.03      3.04 o 
  14   4  13        3.04        6.95      3.41 o 
   1   5  13        6.91        6.60      3.33 o 
   2   5  13      103.77      105.86      6.27 o 
   3   5  13        1.12        0.53      3.03 o 
   4   5  13        2.12        0.35      2.61 o 
   5   5  13      355.74      365.62      8.43 o 
   6   5  13       67.88       57.74      4.29 o 
   7   5  13       43.69       52.25      4.50 o 
   8   5  13      136.20      153.43      6.67 o 
   9   5  13      326.03      344.76      9.32 o 
  10   5  13        0.58        3.22      3.07 o 
  11   5  13       47.21       56.07      5.00 o 
   0   6  13     1054.96     1111.54     31.20 o 
   1   6  13      619.85      628.22     16.17 o 
   2   6  13      236.80      272.05     12.45 o 
   3   6  13       52.05       62.79      5.73 o 
   4   6  13        0.28       -0.42      3.59 o 
   5   6  13       17.54       12.66      3.15 o 
   6   6  13       94.71      102.19      6.46 o 
   7   6  13       57.78       75.43      5.80 o 
   8   6  13       43.12       47.49      4.45 o 
   0   0  14       35.42       18.15      7.53 o 
   1   0  14       29.03       25.32     11.69 o 
   2   0  14        2.99       -3.46      3.38 o 
   3   0  14       19.56       21.27      6.34 o 
   4   0  14      201.73      177.99      8.56 o 
   5   0  14      368.17      352.33     14.61 o 
   6   0  14        5.78        2.55      3.29 o 
   7   0  14      952.53      928.39     18.19 o 
   8   0  14      261.41      256.77      8.58 o 
   9   0  14      171.80      174.54      8.66 o 
  10   0  14       63.08       57.33      6.00 o 
  11   0  14       52.96       70.50     11.26 o 
  12   0  14      183.65      179.23     16.13 o 
  13   0  14       73.72       89.62      9.48 o 
  14   0  14       21.04       26.36      5.97 o 
  15   0  14       79.25       87.56     12.70 o 
   1   1  14       21.97       20.93      3.61 o 
   2   1  14      107.13       89.53      5.04 o 
   3   1  14       66.08       79.52      5.45 o 
   4   1  14       26.91       26.52      3.16 o 
   5   1  14       52.81       46.00      3.82 o 
   6   1  14      462.94      449.98      9.36 o 
   7   1  14       85.24       88.09      4.29 o 
   8   1  14      216.16      230.84      6.92 o 
   9   1  14        1.21        0.03      2.51 o 
  10   1  14      101.83      121.24      5.54 o 
  11   1  14       67.10       75.97      5.30 o 
  12   1  14      147.50      145.97      7.99 o 
  13   1  14        0.00       -1.54      3.09 o 
  14   1  14        3.85        0.51      3.41 o 
  15   1  14       27.48       24.66      5.54 o 
   0   2  14        2.26        9.34      4.53 o 
   1   2  14      222.25      199.34      7.69 o 
   2   2  14       65.32       69.30      5.65 o 
   3   2  14        0.10        0.49      2.43 o 
   4   2  14       56.03       50.74      4.38 o 
   5   2  14      294.18      289.47      7.62 o 
   6   2  14       69.23       69.99      4.96 o 
   7   2  14        0.61        1.59      2.07 o 
   8   2  14        0.07        1.98      2.34 o 
   9   2  14       51.28       41.61      4.30 o 
  10   2  14      244.20      219.56      8.96 o 
  11   2  14       46.76       62.90      5.60 o 
  12   2  14      192.97      183.40      7.80 o 
  13   2  14      332.66      391.27     12.28 o 
  14   2  14      255.30      296.80     11.06 o 
  15   2  14        4.07        4.86      4.02 o 
   1   3  14      146.98      160.27      6.20 o 
   2   3  14        1.73        4.64      2.80 o 
   3   3  14       15.29       12.62      3.24 o 
   4   3  14       36.92       32.68      4.53 o 
   5   3  14       36.65       31.76      4.55 o 
   6   3  14       21.33       21.39      4.27 o 
   7   3  14        2.24       -0.77      2.71 o 
   8   3  14        1.35        1.71      2.45 o 
   9   3  14      177.96      195.05      6.97 o 
  10   3  14       16.61       21.24      3.52 o 
  11   3  14       60.42       67.21      5.16 o 
  12   3  14      103.79      115.95      7.84 o 
  13   3  14       15.27       21.51      3.88 o 
  14   3  14        0.39        0.81      3.31 o 
   0   4  14      704.73      718.95     18.16 o 
   1   4  14      216.36      202.64      7.23 o 
   2   4  14        6.28        9.91      3.42 o 
   3   4  14       29.72       28.13      4.25 o 
   4   4  14       33.09       30.70      5.55 o 
   5   4  14      247.09      251.65     11.41 o 
   6   4  14      111.53      130.38     13.85 o 
   7   4  14        4.06        4.33      2.68 o 
   8   4  14       81.14       65.45      4.78 o 
   9   4  14      112.24      134.93      7.30 o 
  10   4  14        0.69        1.81      2.86 o 
  11   4  14      189.81      204.73      9.74 o 
  12   4  14       68.37       64.26      5.11 o 
   1   5  14       36.20       38.76      5.06 o 
   2   5  14      667.56      617.34     14.57 o 
   3   5  14        0.19       -1.72      3.02 o 
   4   5  14        2.28       -1.56      3.29 o 
   5   5  14       19.24       17.50      4.10 o 
   6   5  14       12.20        2.45      3.39 o 
   7   5  14      320.03      335.69     10.63 o 
   8   5  14      191.89      235.05      8.70 o 
   9   5  14       82.59       82.09      5.56 o 
  10   5  14        4.02       -0.51      3.13 o 
   0   6  14      528.48      579.62     22.49 o 
   1   6  14      105.70       99.75      7.92 o 
   2   6  14       60.65       78.05      7.43 o 
   3   6  14       71.46       84.31      6.56 o 
   4   6  14        3.03        6.38      3.83 o 
   5   6  14       16.95       15.96      4.41 o 
   1   1  15      109.59      102.19      6.16 o 
   2   1  15      272.96      242.00      7.81 o 
   3   1  15      179.63      161.24      9.88 o 
   4   1  15      392.88      341.52      8.46 o 
   5   1  15      289.79      263.13      7.48 o 
   6   1  15      147.21      151.53      6.07 o 
   7   1  15      103.95       92.87      5.70 o 
   8   1  15        0.44        1.49      2.77 o 
   9   1  15       60.67       62.19      5.10 o 
  10   1  15       39.97       59.98      4.54 o 
  11   1  15       56.94       50.03      4.83 o 
  12   1  15       23.87       31.57      5.00 o 
  13   1  15       39.93       54.51      5.98 o 
  14   1  15        0.71        5.49      4.05 o 
   0   2  15      304.92      290.57     11.24 o 
   1   2  15        3.67        8.07      2.97 o 
   2   2  15       52.69       53.89      5.47 o 
   3   2  15        9.32        7.26      2.93 o 
   4   2  15        3.63        3.21      2.59 o 
   5   2  15       43.80       31.71      4.10 o 
   6   2  15       76.54       66.28      5.05 o 
   7   2  15       12.40       14.38      3.49 o 
   8   2  15       13.72       16.41      4.24 o 
   9   2  15      149.74      143.06     13.10 o 
  10   2  15       24.17       30.22      4.29 o 
  11   2  15      225.02      228.00      8.73 o 
  12   2  15      133.13      138.53      8.24 o 
  13   2  15       23.45       22.40      4.84 o 
   1   3  15        1.95       -1.55      2.48 o 
   2   3  15       44.96       37.67      3.98 o 
   3   3  15       14.15       15.13      4.78 o 
   4   3  15        2.65        8.32      3.68 o 
   5   3  15      177.89      161.28     10.78 o 
   6   3  15       65.95       74.33      6.36 o 
   7   3  15        1.53       -0.56      3.32 o 
   8   3  15        0.41       -1.69      3.34 o 
   9   3  15        2.81        2.32      3.70 o 
  10   3  15        5.40        8.18      3.58 o 
  11   3  15      226.77      260.38      8.37 o 
  12   3  15       18.86       11.00      3.51 o 
   0   4  15        0.11        1.89      4.02 o 
   1   4  15       42.33       32.47      4.50 o 
   2   4  15       33.83       23.86      4.26 o 
   3   4  15      154.43      167.36      9.75 o 
   4   4  15       22.71       29.71      4.48 o 
   5   4  15      247.79      236.40     10.21 o 
   6   4  15        8.98       12.69      4.34 o 
   7   4  15      226.51      224.78     11.69 o 
   8   4  15       20.12       17.61      4.74 o 
   9   4  15      122.46      125.08     11.60 o 
  10   4  15       52.98       71.11      6.93 o 
   1   5  15        7.73        7.13      4.54 o 
   2   5  15        7.28        7.95      3.79 o 
   3   5  15      385.15      408.93     13.06 o 
   4   5  15       37.54       43.43      5.26 o 
   5   5  15        0.08       -0.30      3.41 o 
   6   5  15        8.37        7.55      3.88 o 
   7   5  15        0.02        1.13      3.58 o 
   0   0  16      117.11      104.30     13.13 o 
   1   0  16       60.82       65.23      7.76 o 
   2   0  16        7.78        4.07      4.74 o 
   3   0  16      405.43      383.19     12.99 o 
   4   0  16      948.59      830.27     19.65 o 
   5   0  16      731.58      631.66     16.86 o 
   6   0  16        0.13       -2.72      3.45 o 
   7   0  16      153.46      119.26      8.24 o 
   8   0  16      322.96      298.79     14.92 o 
   9   0  16        3.46       -8.31      6.27 o 
  10   0  16       34.75       25.99      6.90 o 
  11   0  16      222.34      234.55     31.42 o 
  12   0  16       89.65       87.69     17.02 o 
   1   1  16       13.90       18.04      3.49 o 
   2   1  16        1.20        1.92      2.83 o 
   3   1  16       68.55       71.96      6.34 o 
   4   1  16       62.90       48.32      4.23 o 
   5   1  16        7.59        7.18      2.93 o 
   6   1  16        0.33       -0.07      3.37 o 
   7   1  16       24.18       13.89      3.55 o 
   8   1  16      106.58       96.89      6.09 o 
   9   1  16        7.62        9.23      3.53 o 
  10   1  16        0.37       -1.15      3.42 o 
  11   1  16      159.59      194.75     11.20 o 
  12   1  16       90.70      102.56     10.19 o 
   0   2  16        1.80       -0.11      4.32 o 
   1   2  16       14.14       13.61      3.50 o 
   2   2  16      266.60      284.51      8.92 o 
   3   2  16        0.04        3.62      2.96 o 
   4   2  16       10.43       12.24      3.50 o 
   5   2  16      127.63      135.16      6.81 o 
   6   2  16      115.01      108.60      6.33 o 
   7   2  16      123.72      122.51      7.67 o 
   8   2  16       65.94       59.91      6.13 o 
   9   2  16       11.74        5.20      3.97 o 
  10   2  16       38.81       39.84      5.66 o 
  11   2  16       42.63       58.51      7.49 o 
   1   3  16       89.61       86.94      5.35 o 
   2   3  16        0.05        1.53      3.06 o 
   3   3  16       30.69       23.90      4.55 o 
   4   3  16        3.62        2.42      3.47 o 
   5   3  16       10.95        9.07      4.08 o 
   6   3  16       14.03       14.16      4.37 o 
   7   3  16        2.34        0.20      3.77 o 
   8   3  16       71.59       68.07      6.69 o 
   9   3  16      184.71      172.52      9.21 o 
  10   3  16       73.54       97.77      7.66 o 
   0   4  16       58.50       69.82      8.04 o 
   1   4  16        7.44        8.14      3.75 o 
   2   4  16        0.57       -1.64      3.17 o 
   3   4  16       15.36       13.94      3.94 o 
   4   4  16       89.24       99.35      8.10 o 
   5   4  16      366.87      391.84     12.82 o 
   6   4  16        9.57       11.29      4.47 o 
   7   4  16      167.99      163.13      9.23 o 
   1   5  16        1.05       -0.27      4.21 o 
   2   5  16        0.11        5.59      4.33 o 
   1   1  17       41.58       46.41      4.82 o 
   2   1  17       68.78       59.31      5.11 o 
   3   1  17       67.64       76.58      5.45 o 
   4   1  17        0.01        3.06      2.84 o 
   5   1  17        0.15       -0.42      2.71 o 
   6   1  17       10.48       15.61      3.91 o 
   7   1  17        2.40        3.09      3.78 o 
   8   1  17      150.08      150.86      7.53 o 
   9   1  17      169.91      172.62     11.33 o 
  10   1  17       20.33       37.52      6.76 o 
   0   2  17        0.08       -0.31      3.76 o 
   1   2  17       35.12       48.49      4.52 o 
   2   2  17        1.98        2.23      3.02 o 
   3   2  17       34.18       44.80      4.45 o 
   4   2  17       98.20      111.02      7.06 o 
   5   2  17       27.14       22.01      4.20 o 
   6   2  17       16.46       15.01      4.46 o 
   7   2  17      114.44      114.54      7.86 o 
   8   2  17        0.02       -2.01      3.75 o 
   9   2  17       12.06       19.95      4.89 o 
   1   3  17        1.50        3.56      3.10 o 
   2   3  17      325.08      348.13     14.99 o 
   3   3  17       10.82        6.51      3.68 o 
   4   3  17       53.69       54.50      6.20 o 
   5   3  17       23.83       31.65      5.39 o 
   6   3  17        0.63        2.38      3.97 o 
   7   3  17       14.70       15.60      4.71 o 
   0   4  17        3.18        6.90      6.00 o 
   1   4  17       14.47       25.99      4.69 o 
   2   4  17        1.57        1.25      3.46 o 
   3   4  17        1.01        3.07      3.62 o 
   0   0  18      667.61      771.05     34.26 o 
   1   0  18      260.72      320.57     15.48 o 
   2   0  18       42.86       46.06      6.54 o 
   3   0  18      373.24      412.54     14.60 o 
   4   0  18      336.85      342.07     13.37 o 
   5   0  18       58.31       35.29      7.17 o 
   6   0  18       77.09       90.82     12.15 o 
   7   0  18      245.70      294.82     16.21 o 
   1   1  18       68.47       71.24      5.75 o 
   2   1  18       13.02       24.16      3.79 o 
   3   1  18        8.93       14.24      3.57 o 
   4   1  18       55.51       51.93      4.78 o 
   5   1  18       19.45       11.15      3.93 o 
   6   1  18       21.47       24.50      5.37 o 
   7   1  18      209.07      217.49      9.18 o 
   0   2  18       83.07      107.41     18.50 o 
   1   2  18      129.88      156.11      7.07 o 
   2   2  18       60.98       66.69      5.76 o 
   3   2  18      106.27      134.80     14.18 o 
   4   2  18       18.64       17.20      4.19 o 
   5   2  18       39.44       53.35      8.33 o 
                                                 
